# Supplementary material for: Single-gene resolution of diversity-driven overyielding in plant genotype mixtures
Source: Nat Commun. 2023 Jun 8;14:3379. doi: 10.1038/s41467-023-39130-z (PMC10250416; doi:10.1038/s41467-023-39130-z)
Supplement: Supplementary file 4 — Source Data [file 41467_2023_39130_MOESM4_ESM.ods]

## Sheet: Descriptors
Descriptors for datasets of project “Single-gene resolution of diversity-driven overyielding in plant genotype mixtures”;
SheetName	SheetDescription	Columns	ColumnDescription
FigS1a_Screen	the sheet contains experimental data for the initial screen for overyielding amongst 10 genotype pairs and different conditions	Pot.Number	Pot Number used as unique identifier
		Block	Block (br1, b2,…)
		Test_for_combination	genotype composition that the test for overyielding is conducted for
		Genotype_A	Genotype number 1
		Genotype_B	Genotype number 2
		Composition	Genotype composition
		Soil	Soil type (poor soil = sand-rich, nutrient-poor soil; history = soil with a legacy of Arabidopsis; good soil = ED73)
		Pot.Size	Pot Size (small, medium, large, see Methods)
		Community	Genotype Composition
		BiomassA_g	Above-ground dry matter of genotype number 1, in grams
		BiomassB_g	Above-ground dry matter of genotype number 2, in grams
		TotalBM_mg	Total above-ground dry matter produced in the pot, in milligrams
FigS1b_Confirmation	the sheet contains experimental data for Sav-Uk mixtures grown in different pots/densities	Pot.No	Pot Number used as unique identifier
		Position.A	Genotype grown on position A within a pot
		Position.B	Genotype grown on position B within a pot
		Composition	Genotype composition
		Community.Type	Community type (Mix = genotypic mixture; Mono = monoculture)
		Pot.Size	Size of the pot used
		Treatment	Size of the pot – number of seedlings per pot
		Seedlings_pot	Number of plants grown per pot (2, 4)
		PotBM	Total dry biomass (mg) per pot
Fig2_QTL	the sheet contains experimental data for the QTL mapping of the Sav-Uk diversity effect using RILs	Pot.No	Pot Number used as unique identifier
		PositionA	Genotype grown on position A within a pot
		PositionB	Genotype grown on position B within a pot
		RIL_ID_PositionA	RIL-ID grown on position A within a pot (allows linking marker data to arbitrary genotype descriptors)
		RIL_ID_PositionB	RIL-ID grown on position B within a pot (allows linking marker data to arbitrary genotype descriptors)
		Genotype1	One of the genotypes used in the mixture
		Genotype2	The other of the genotypes used in the mixture
		GenoComp	Genotype composition
		CommunityType	Community type (Mix = genotypic mixture; Mono = monoculture)
		Soil.Type	Soil type used (ED73_sand; Sand_Ed73)
		Block	Block (b1, b2, b3, b4)
		Biomass_PosA	Total dry biomass produced by plants on position A (allows tracking genotypic contributions)
		Biomass_PosB	Total dry biomass produced by plants on position B (allows tracking genotypic contributions)
		PotBM	Total dry biomass (mg) per pot
FigS2_reconstructed_genotypes	the sheet contains NGS-based reconstructed genotypes for the 18 RILs used in the QTL mapping	chr	Chromosome (Chr1-Chr5)
		start	Start Position (bp)
		end	End Position (bp)
		width	Width of the interval (bp)
		US4...Uk	Genotypes (S=Sav-Allele; U=Uk-Allele; SU=heterozygous)
Fig4b_OocyteAssays	the sheet contains all cpm values for oocyte sucrose uptakes
Fig4_RootLength	the sheet contains root length measurements for RIL lines grown on two substrates (pH4.8 and 6.8)	RIL_Genotype	Sav*Uk Recombinant Inbred Line ID
		pH	Substrate pH
		BRX	BrevisRadix Allele
		SUC	AtSUC8 Allele
		visibleBranches	Number of Root Branching Points visible
		RootLength_pixel	RootLength (pixel) measured using Fiji software
		Plate	Plate
		PlatePair	Plate Pair (high pH and low pH)
		Comment	special comments

## Sheet: FigS1a_Screen
Pot.Number	Block	Test_for_combination	Genotype_A	Genotype_B	Composition	Soil	Pot.Size	Community	BiomassA_g	BiomassB_g	TotalBM_mg
SG1	br 1	Sav_Uk	Sav-0	Sav-0	Sav_Sav	poor soil	medium	monoculture	0.233	0.25	483
SG2	br 1	Sav_Uk	Uk-1	Uk-1	Uk_Uk	poor soil	medium	monoculture	0.208	0.247	455
SG3	br 1	Sav_Uk	Sav-0	Uk-1	Sav_Uk	poor soil	medium	mixture	0.204	0.46	664
SG4	br 1	Sav_Uk	Sav-0	Sav-0	Sav_Sav	history soil	medium	monoculture	NA	NA	NA
SG5	br 1	Sav_Uk	Uk-1	Uk-1	Uk_Uk	history soil	medium	monoculture	0.228	0.19	418
SG6	br 1	Sav_Uk	Sav-0	Uk-1	Sav_Uk	history soil	medium	mixture	NA	NA	NA
SG7	br 1	Sav_Uk	Sav-0	Sav-0	Sav_Sav	good soil	medium	monoculture	0.407	0.733	1140
SG8	br 1	Sav_Uk	Uk-1	Uk-1	Uk_Uk	good soil	medium	monoculture	NA	NA	NA
SG9	br 1	Sav_Uk	Sav-0	Uk-1	Sav_Uk	good soil	medium	mixture	NA	NA	NA
SG10	br 1	Sav_Uk	Sav-0	Sav-0	Sav_Sav	good soil	small	monoculture	0.453	0.457	910
SG11	br 1	Sav_Uk	Uk-1	Uk-1	Uk_Uk	good soil	small	monoculture	0.43	0.433	863
SG12	br 1	Sav_Uk	Sav-0	Uk-1	Sav_Uk	good soil	small	mixture	0.412	0.187	599
SG13	br 1	Sav_Uk	Sav-0	Sav-0	Sav_Sav	good soil	large	monoculture	NA	NA	NA
SG14	br 1	Sav_Uk	Uk-1	Uk-1	Uk_Uk	good soil	large	monoculture	NA	NA	NA
SG15	br 1	Sav_Uk	Sav-0	Uk-1	Sav_Uk	good soil	large	mixture	0.655	0.819	1474
SG16	br 1	Sf2_St0	Sf-2	Sf-2	Sf2_Sf2	poor soil	medium	monoculture	0.244	0.55	794
SG17	br 1	Sf2_St0	St-0	St-0	St0_St0	poor soil	medium	monoculture	0.118	0.468	586
SG18	br 1	Sf2_St0	Sf-2	St-0	Sf2_St0	poor soil	medium	mixture	0.279	0.327	606
SG19	br 1	Sf2_St0	Sf-2	Sf-2	Sf2_Sf2	history soil	medium	monoculture	0.418	0.45	868
SG20	br 1	Sf2_St0	St-0	St-0	St0_St0	history soil	medium	monoculture	0.305	0.294	599
SG21	br 1	Sf2_St0	Sf-2	St-0	Sf2_St0	history soil	medium	mixture	0.198	0.47	668
SG22	br 1	Sf2_St0	Sf-2	Sf-2	Sf2_Sf2	good soil	medium	monoculture	NA	NA	NA
SG23	br 1	Sf2_St0	St-0	St-0	St0_St0	good soil	medium	monoculture	NA	NA	NA
SG24	br 1	Sf2_St0	Sf-2	St-0	Sf2_St0	good soil	medium	mixture	0.564	0.527	1091
SG25	br 1	Sf2_St0	Sf-2	Sf-2	Sf2_Sf2	good soil	small	monoculture	0.55	0.33	880
SG26	br 1	Sf2_St0	St-0	St-0	St0_St0	good soil	small	monoculture	0.435	0.265	700
SG27	br 1	Sf2_St0	Sf-2	St-0	Sf2_St0	good soil	small	mixture	0.516	0.186	702
SG28	br 1	Sf2_St0	Sf-2	Sf-2	Sf2_Sf2	good soil	large	monoculture	0.76	0.514	1274
SG29	br 1	Sf2_St0	St-0	St-0	St0_St0	good soil	large	monoculture	NA	NA	NA
SG30	br 1	Sf2_St0	Sf-2	St-0	Sf2_St0	good soil	large	mixture	NA	NA	NA
SG31	br 1	Kond_Br	Br-0	Br-0	Br_Br	poor soil	medium	monoculture	0.171	0.754	925
SG32	br 1	Kond_Br	Kondara	Kondara	Kond_Kond	poor soil	medium	monoculture	0.346	0.349	695
SG33	br 1	Kond_Br	Br-0	Kondara	Kond_Br	poor soil	medium	mixture	0.202	0.602	804
SG34	br 1	Kond_Br	Br-0	Br-0	Br_Br	history soil	medium	monoculture	0.198	0.791	989
SG35	br 1	Kond_Br	Kondara	Kondara	Kond_Kond	history soil	medium	monoculture	0.391	0.3825	773.5
SG36	br 1	Kond_Br	Br-0	Kondara	Kond_Br	history soil	medium	mixture	NA	NA	NA
SG37	br 1	Kond_Br	Br-0	Br-0	Br_Br	good soil	medium	monoculture	0.578	1.0415	1619.5
SG38	br 1	Kond_Br	Kondara	Kondara	Kond_Kond	good soil	medium	monoculture	0.819	0.2275	1046.5
SG39	br 1	Kond_Br	Br-0	Kondara	Kond_Br	good soil	medium	mixture	0.494	0.8725	1366.5
SG40	br 1	Kond_Br	Br-0	Br-0	Br_Br	good soil	small	monoculture	0.483	0.3525	835.5
SG41	br 1	Kond_Br	Kondara	Kondara	Kond_Kond	good soil	small	monoculture	NA	NA	NA
SG42	br 1	Kond_Br	Br-0	Kondara	Kond_Br	good soil	small	mixture	0.567	0.414	981
SG43	br 1	Kond_Br	Br-0	Br-0	Br_Br	good soil	large	monoculture	0.819	0.2755	1094.5
SG44	br 1	Kond_Br	Kondara	Kondara	Kond_Kond	good soil	large	monoculture	0.889	0.1555	1044.5
SG45	br 1	Kond_Br	Br-0	Kondara	Kond_Br	good soil	large	mixture	0.53	0.576	1106
SG46	br 1	Sha_Col	Sha	Sha	Sha_Sha	poor soil	medium	monoculture	NA	NA	NA
SG47	br 1	Sha_Col	Col	Col	Col_Col	poor soil	medium	monoculture	0.378	0.634	1012
SG48	br 1	Sha_Col	Sha	Col	Sha_Col	poor soil	medium	mixture	0.357	0.178	535
SG49	br 1	Sha_Col	Sha	Sha	Sha_Sha	history soil	medium	monoculture	0.429	1.1065	1535.5
SG50	br 1	Sha_Col	Col	Col	Col_Col	history soil	medium	monoculture	0.247	0.321	568
SG51	br 1	Sha_Col	Sha	Col	Sha_Col	history soil	medium	mixture	NA	NA	NA
SG52	br 1	Sha_Col	Sha	Sha	Sha_Sha	good soil	medium	monoculture	0.447	0.375	822
SG53	br 1	Sha_Col	Col	Col	Col_Col	good soil	medium	monoculture	0.428	1.01	1438
SG54	br 1	Sha_Col	Sha	Col	Sha_Col	good soil	medium	mixture	0.875	1.012	1887
SG55	br 1	Sha_Col	Sha	Sha	Sha_Sha	good soil	small	monoculture	0.707	0.417	1124
SG56	br 1	Sha_Col	Col	Col	Col_Col	good soil	small	monoculture	0.561	0.388	949
SG57	br 1	Sha_Col	Sha	Col	Sha_Col	good soil	small	mixture	0.879	0.65	1529
SG58	br 1	Sha_Col	Sha	Sha	Sha_Sha	good soil	large	monoculture	0.998	0.624	1622
SG59	br 1	Sha_Col	Col	Col	Col_Col	good soil	large	monoculture	1.23	1.1	2330
SG60	br 1	Sha_Col	Sha	Col	Sha_Col	good soil	large	mixture	1.746	1.195	2941
SG61	br 1	Bay_Sha	Bay-0	Bay-0	Bay_Bay	poor soil	medium	monoculture	0.234	0.56	794
SG62	br 1	Bay_Sha	Sha	Sha	Sha_Sha	poor soil	medium	monoculture	0.287	0.216	503
SG63	br 1	Bay_Sha	Bay-0	Sha	Bay_Sha	poor soil	medium	mixture	0.305	1.037	1342
SG64	br 1	Bay_Sha	Bay-0	Bay-0	Bay_Bay	history soil	medium	monoculture	0.233	0.799	1032
SG65	br 1	Bay_Sha	Sha	Sha	Sha_Sha	history soil	medium	monoculture	0.234	0.84	1074
SG66	br 1	Bay_Sha	Bay-0	Sha	Bay_Sha	history soil	medium	mixture	0.429	0.205	634
SG67	br 1	Bay_Sha	Bay-0	Bay-0	Bay_Bay	good soil	medium	monoculture	0.806	0.857	1663
SG68	br 1	Bay_Sha	Sha	Sha	Sha_Sha	good soil	medium	monoculture	0.77	0.791	1561
SG69	br 1	Bay_Sha	Bay-0	Sha	Bay_Sha	good soil	medium	mixture	0.837	0.366	1203
SG70	br 1	Bay_Sha	Bay-0	Bay-0	Bay_Bay	good soil	small	monoculture	0.518	1.283	1801
SG71	br 1	Bay_Sha	Sha	Sha	Sha_Sha	good soil	small	monoculture	0.701	0.487	1188
SG72	br 1	Bay_Sha	Bay-0	Sha	Bay_Sha	good soil	small	mixture	0.617	0.291	908
SG73	br 1	Bay_Sha	Bay-0	Bay-0	Bay_Bay	good soil	large	monoculture	0.689	1.177	1866
SG74	br 1	Bay_Sha	Sha	Sha	Sha_Sha	good soil	large	monoculture	0.786	0.755	1541
SG75	br 1	Bay_Sha	Bay-0	Sha	Bay_Sha	good soil	large	mixture	1.104	0.257	1361
SG76	br 1	Kas_Ler	Kas-2	Kas-2	Kas_Kas	poor soil	medium	monoculture	0.296	0.619	915
SG77	br 1	Kas_Ler	Ler	Ler	Ler_Ler	poor soil	medium	monoculture	0.221	0.856	1077
SG78	br 1	Kas_Ler	Kas-2	Ler	Kas_Ler	poor soil	medium	mixture	0.227	0.27	497
SG79	br 1	Kas_Ler	Kas-2	Kas-2	Kas_Kas	history soil	medium	monoculture	0.466	0.507	973
SG80	br 1	Kas_Ler	Ler	Ler	Ler_Ler	history soil	medium	monoculture	0.259	0.881	1140
SG81	br 1	Kas_Ler	Kas-2	Ler	Kas_Ler	history soil	medium	mixture	0.44	0.374	814
SG82	br 1	Kas_Ler	Kas-2	Kas-2	Kas_Kas	good soil	medium	monoculture	NA	NA	NA
SG83	br 1	Kas_Ler	Ler	Ler	Ler_Ler	good soil	medium	monoculture	0.532	0.822	1354
SG84	br 1	Kas_Ler	Kas-2	Ler	Kas_Ler	good soil	medium	mixture	NA	NA	NA
SG85	br 1	Kas_Ler	Kas-2	Kas-2	Kas_Kas	good soil	small	monoculture	0.473	0.344	817
SG86	br 1	Kas_Ler	Ler	Ler	Ler_Ler	good soil	small	monoculture	NA	NA	NA
SG87	br 1	Kas_Ler	Kas-2	Ler	Kas_Ler	good soil	small	mixture	NA	NA	NA
SG88	br 1	Kas_Ler	Kas-2	Kas-2	Kas_Kas	good soil	large	monoculture	NA	NA	NA
SG89	br 1	Kas_Ler	Ler	Ler	Ler_Ler	good soil	large	monoculture	0.625	0.906	1531
SG90	br 1	Kas_Ler	Kas-2	Ler	Kas_Ler	good soil	large	mixture	1.458	0.731	2189
SG91	br 1	Edi_Ler	Edi-0	Edi-0	Edi_Edi	poor soil	medium	monoculture	0.342	0.795	1137
SG92	br 1	Edi_Ler	Ler	Ler	Ler_Ler	poor soil	medium	monoculture	0.222	0.998	1220
SG93	br 1	Edi_Ler	Edi-0	Ler	Edi_Ler	poor soil	medium	mixture	0.302	0.539	841
SG94	br 1	Edi_Ler	Edi-0	Edi-0	Edi_Edi	history soil	medium	monoculture	0.197	0.791	988
SG95	br 1	Edi_Ler	Ler	Ler	Ler_Ler	history soil	medium	monoculture	0.295	0.65	945
SG96	br 1	Edi_Ler	Edi-0	Ler	Edi_Ler	history soil	medium	mixture	0.331	1.425	1756
SG97	br 1	Edi_Ler	Edi-0	Edi-0	Edi_Edi	good soil	medium	monoculture	NA	NA	NA
SG98	br 1	Edi_Ler	Ler	Ler	Ler_Ler	good soil	medium	monoculture	0.49	0.834	1324
SG99	br 1	Edi_Ler	Edi-0	Ler	Edi_Ler	good soil	medium	mixture	0.931	0.352	1283
SG100	br 1	Edi_Ler	Edi-0	Edi-0	Edi_Edi	good soil	small	monoculture	0.572	0.71	1282
SG101	br 1	Edi_Ler	Ler	Ler	Ler_Ler	good soil	small	monoculture	0.354	0.506	860
SG102	br 1	Edi_Ler	Edi-0	Ler	Edi_Ler	good soil	small	mixture	1.075	0.096	1171
SG103	br 1	Edi_Ler	Edi-0	Edi-0	Edi_Edi	good soil	large	monoculture	1.117	0.972	2089
SG104	br 1	Edi_Ler	Ler	Ler	Ler_Ler	good soil	large	monoculture	0.611	0.262	873
SG105	br 1	Edi_Ler	Edi-0	Ler	Edi_Ler	good soil	large	mixture	1.804	0.18	1984
SG106	br 1	An_Ler	An-1	An-1	An_An	poor soil	medium	monoculture	0.169	0.183	352
SG107	br 1	An_Ler	Ler	Ler	Ler_Ler	poor soil	medium	monoculture	0.178	0.207	385
SG108	br 1	An_Ler	An-1	Ler	An_Ler	poor soil	medium	mixture	0.149	0.175	324
SG109	br 1	An_Ler	An-1	An-1	An_An	history soil	medium	monoculture	0.24	0.541	781
SG110	br 1	An_Ler	Ler	Ler	Ler_Ler	history soil	medium	monoculture	0.282	0.489	771
SG111	br 1	An_Ler	An-1	Ler	An_Ler	history soil	medium	mixture	0.237	0.45	687
SG112	br 1	An_Ler	An-1	An-1	An_An	good soil	medium	monoculture	0.587	0.503	1090
SG113	br 1	An_Ler	Ler	Ler	Ler_Ler	good soil	medium	monoculture	0.595	0.191	786
SG114	br 1	An_Ler	An-1	Ler	An_Ler	good soil	medium	mixture	0.38	0.638	1018
SG115	br 1	An_Ler	An-1	An-1	An_An	good soil	small	monoculture	0.308	0.635	943
SG116	br 1	An_Ler	Ler	Ler	Ler_Ler	good soil	small	monoculture	NA	NA	NA
SG117	br 1	An_Ler	An-1	Ler	An_Ler	good soil	small	mixture	0.541	0.531	1072
SG118	br 1	An_Ler	An-1	An-1	An_An	good soil	large	monoculture	0.449	0.265	714
SG119	br 1	An_Ler	Ler	Ler	Ler_Ler	good soil	large	monoculture	0.68	0.132	812
SG120	br 1	An_Ler	An-1	Ler	An_Ler	good soil	large	mixture	0.627	0.177	804
SG121	br 1	Ag_Cvi	Ag-0	Ag-0	Ag_Ag	poor soil	medium	monoculture	0.255	0.093	348
SG122	br 1	Ag_Cvi	Cvi	Cvi	Cvi_Cvi	poor soil	medium	monoculture	0.177	0.557	734
SG123	br 1	Ag_Cvi	Ag-0	Cvi	Ag_Cvi	poor soil	medium	mixture	0.215	0.369	584
SG124	br 1	Ag_Cvi	Ag-0	Ag-0	Ag_Ag	history soil	medium	monoculture	0.184	0.248	432
SG125	br 1	Ag_Cvi	Cvi	Cvi	Cvi_Cvi	history soil	medium	monoculture	NA	NA	NA
SG126	br 1	Ag_Cvi	Ag-0	Cvi	Ag_Cvi	history soil	medium	mixture	0.272	0.616	888
SG127	br 1	Ag_Cvi	Ag-0	Ag-0	Ag_Ag	good soil	medium	monoculture	0.469	0.486	955
SG128	br 1	Ag_Cvi	Cvi	Cvi	Cvi_Cvi	good soil	medium	monoculture	0.327	0.292	619
SG129	br 1	Ag_Cvi	Ag-0	Cvi	Ag_Cvi	good soil	medium	mixture	0.585	0.23	815
SG130	br 1	Ag_Cvi	Ag-0	Ag-0	Ag_Ag	good soil	small	monoculture	0.379	0.747	1126
SG131	br 1	Ag_Cvi	Cvi	Cvi	Cvi_Cvi	good soil	small	monoculture	0.225	0.405	630
SG132	br 1	Ag_Cvi	Ag-0	Cvi	Ag_Cvi	good soil	small	mixture	0.581	0.28	861
SG133	br 1	Ag_Cvi	Ag-0	Ag-0	Ag_Ag	good soil	large	monoculture	0.713	0.236	949
SG134	br 1	Ag_Cvi	Cvi	Cvi	Cvi_Cvi	good soil	large	monoculture	NA	NA	NA
SG135	br 1	Ag_Cvi	Ag-0	Cvi	Ag_Cvi	good soil	large	mixture	0.448	0.24	688
SG136	br 1	Col_C24	Col	Col	Col_Col	poor soil	medium	monoculture	0.241	0.255	496
SG137	br 1	Col_C24	C24	C24	C24_C24	poor soil	medium	monoculture	0.19	0.294	484
SG138	br 1	Col_C24	Col	C24	Col_C24	poor soil	medium	mixture	0.222	0.506	728
SG139	br 1	Col_C24	Col	Col	Col_Col	history soil	medium	monoculture	NA	NA	NA
SG140	br 1	Col_C24	C24	C24	C24_C24	history soil	medium	monoculture	0.304	0.462	766
SG141	br 1	Col_C24	Col	C24	Col_C24	history soil	medium	mixture	NA	NA	NA
SG142	br 1	Col_C24	Col	Col	Col_Col	good soil	medium	monoculture	NA	NA	NA
SG143	br 1	Col_C24	C24	C24	C24_C24	good soil	medium	monoculture	0.576	0.488	1064
SG144	br 1	Col_C24	Col	C24	Col_C24	good soil	medium	mixture	0.463	0.538	1001
SG145	br 1	Col_C24	Col	Col	Col_Col	good soil	small	monoculture	0.565	0.615	1180
SG146	br 1	Col_C24	C24	C24	C24_C24	good soil	small	monoculture	0.476	0.462	938
SG147	br 1	Col_C24	Col	C24	Col_C24	good soil	small	mixture	0.604	0.6	1204
SG148	br 1	Col_C24	Col	Col	Col_Col	good soil	large	monoculture	0.639	0.85	1489
SG149	br 1	Col_C24	C24	C24	C24_C24	good soil	large	monoculture	0.511	1.318	1829
SG150	br 1	Col_C24	Col	C24	Col_C24	good soil	large	mixture	0.688	0.748	1436
SG163	br 2	Sav_Uk	Sav-0	Sav-0	Sav_Sav	poor soil	medium	monoculture	0.25	0.238	488
SG164	br 2	Sav_Uk	Uk-1	Uk-1	Uk_Uk	poor soil	medium	monoculture	0.237	0.226	463
SG165	br 2	Sav_Uk	Sav-0	Uk-1	Sav_Uk	poor soil	medium	mixture	0.178	0.177	355
SG166	br 2	Sav_Uk	Sav-0	Sav-0	Sav_Sav	history soil	medium	monoculture	0.299	0.249	548
SG167	br 2	Sav_Uk	Uk-1	Uk-1	Uk_Uk	history soil	medium	monoculture	0.152	0.269	421
SG168	br 2	Sav_Uk	Sav-0	Uk-1	Sav_Uk	history soil	medium	mixture	NA	NA	NA
SG169	br 2	Sav_Uk	Sav-0	Sav-0	Sav_Sav	good soil	medium	monoculture	NA	NA	NA
SG170	br 2	Sav_Uk	Uk-1	Uk-1	Uk_Uk	good soil	medium	monoculture	0.46	0.365	825
SG171	br 2	Sav_Uk	Sav-0	Uk-1	Sav_Uk	good soil	medium	mixture	NA	NA	NA
SG172	br 2	Sav_Uk	Sav-0	Sav-0	Sav_Sav	good soil	small	monoculture	0.383	0.736	1119
SG173	br 2	Sav_Uk	Uk-1	Uk-1	Uk_Uk	good soil	small	monoculture	NA	NA	NA
SG174	br 2	Sav_Uk	Sav-0	Uk-1	Sav_Uk	good soil	small	mixture	0.433	0.47	903
SG175	br 2	Sav_Uk	Sav-0	Sav-0	Sav_Sav	good soil	large	monoculture	NA	NA	NA
SG176	br 2	Sav_Uk	Uk-1	Uk-1	Uk_Uk	good soil	large	monoculture	0.698	0.379	1077
SG177	br 2	Sav_Uk	Sav-0	Uk-1	Sav_Uk	good soil	large	mixture	0.522	0.598	1120
SG178	br 2	Sf2_St0	Sf-2	Sf-2	Sf2_Sf2	poor soil	medium	monoculture	NA	NA	NA
SG179	br 2	Sf2_St0	St-0	St-0	St0_St0	poor soil	medium	monoculture	0.167	0.943	1110
SG180	br 2	Sf2_St0	Sf-2	St-0	Sf2_St0	poor soil	medium	mixture	0.2	0.188	388
SG181	br 2	Sf2_St0	Sf-2	Sf-2	Sf2_Sf2	history soil	medium	monoculture	0.243	0.189	432
SG182	br 2	Sf2_St0	St-0	St-0	St0_St0	history soil	medium	monoculture	0.247	0.299	546
SG183	br 2	Sf2_St0	Sf-2	St-0	Sf2_St0	history soil	medium	mixture	NA	NA	NA
SG184	br 2	Sf2_St0	Sf-2	Sf-2	Sf2_Sf2	good soil	medium	monoculture	0.686	0.212	898
SG185	br 2	Sf2_St0	St-0	St-0	St0_St0	good soil	medium	monoculture	0.703	0.253	956
SG186	br 2	Sf2_St0	Sf-2	St-0	Sf2_St0	good soil	medium	mixture	0.779	0.241	1020
SG187	br 2	Sf2_St0	Sf-2	Sf-2	Sf2_Sf2	good soil	small	monoculture	0.466	0.654	1120
SG188	br 2	Sf2_St0	St-0	St-0	St0_St0	good soil	small	monoculture	0.456	0.591	1047
SG189	br 2	Sf2_St0	Sf-2	St-0	Sf2_St0	good soil	small	mixture	NA	NA	NA
SG190	br 2	Sf2_St0	Sf-2	Sf-2	Sf2_Sf2	good soil	large	monoculture	0.93	0.455	1385
SG191	br 2	Sf2_St0	St-0	St-0	St0_St0	good soil	large	monoculture	NA	NA	NA
SG192	br 2	Sf2_St0	Sf-2	St-0	Sf2_St0	good soil	large	mixture	0.553	0.549	1102
SG193	br 2	Kond_Br	Br-0	Br-0	Br_Br	poor soil	medium	monoculture	0.242	0.15	392
SG194	br 2	Kond_Br	Kondara	Kondara	Kond_Kond	poor soil	medium	monoculture	0.355	0.912	1267
SG195	br 2	Kond_Br	Br-0	Kondara	Kond_Br	poor soil	medium	mixture	0.19	0.671	861
SG196	br 2	Kond_Br	Br-0	Br-0	Br_Br	history soil	medium	monoculture	0.275	1.018	1293
SG197	br 2	Kond_Br	Kondara	Kondara	Kond_Kond	history soil	medium	monoculture	0.314	0.17	484
SG198	br 2	Kond_Br	Br-0	Kondara	Kond_Br	history soil	medium	mixture	NA	NA	NA
SG199	br 2	Kond_Br	Br-0	Br-0	Br_Br	good soil	medium	monoculture	0.877	0.244	1121
SG200	br 2	Kond_Br	Kondara	Kondara	Kond_Kond	good soil	medium	monoculture	0.816	0.376	1192
SG201	br 2	Kond_Br	Br-0	Kondara	Kond_Br	good soil	medium	mixture	NA	NA	NA
SG202	br 2	Kond_Br	Br-0	Br-0	Br_Br	good soil	small	monoculture	0.407	0.556	963
SG203	br 2	Kond_Br	Kondara	Kondara	Kond_Kond	good soil	small	monoculture	0.743	0.206	949
SG204	br 2	Kond_Br	Br-0	Kondara	Kond_Br	good soil	small	mixture	NA	NA	NA
SG205	br 2	Kond_Br	Br-0	Br-0	Br_Br	good soil	large	monoculture	0.75	0.226	976
SG206	br 2	Kond_Br	Kondara	Kondara	Kond_Kond	good soil	large	monoculture	0.827	0.452	1279
SG207	br 2	Kond_Br	Br-0	Kondara	Kond_Br	good soil	large	mixture	NA	NA	NA
SG208	br 2	Sha_Col	Sha	Sha	Sha_Sha	poor soil	medium	monoculture	0.169	1.09	1259
SG209	br 2	Sha_Col	Col	Col	Col_Col	poor soil	medium	monoculture	0.269	0.434	703
SG210	br 2	Sha_Col	Sha	Col	Sha_Col	poor soil	medium	mixture	0.182	0.702	884
SG211	br 2	Sha_Col	Sha	Sha	Sha_Sha	history soil	medium	monoculture	0.318	0.862	1180
SG212	br 2	Sha_Col	Col	Col	Col_Col	history soil	medium	monoculture	NA	NA	NA
SG213	br 2	Sha_Col	Sha	Col	Sha_Col	history soil	medium	mixture	0.282	1.256	1538
SG214	br 2	Sha_Col	Sha	Sha	Sha_Sha	good soil	medium	monoculture	0.539	0.43	969
SG215	br 2	Sha_Col	Col	Col	Col_Col	good soil	medium	monoculture	0.437	0.25	687
SG216	br 2	Sha_Col	Sha	Col	Sha_Col	good soil	medium	mixture	0.54	0.287	827
SG217	br 2	Sha_Col	Sha	Sha	Sha_Sha	good soil	small	monoculture	0.337	0.23	567
SG218	br 2	Sha_Col	Col	Col	Col_Col	good soil	small	monoculture	0.663	0.197	860
SG219	br 2	Sha_Col	Sha	Col	Sha_Col	good soil	small	mixture	0.378	0.37	748
SG220	br 2	Sha_Col	Sha	Sha	Sha_Sha	good soil	large	monoculture	1.078	0.6	1678
SG221	br 2	Sha_Col	Col	Col	Col_Col	good soil	large	monoculture	NA	NA	NA
SG222	br 2	Sha_Col	Sha	Col	Sha_Col	good soil	large	mixture	0.738	0.745	1483
SG223	br 2	Bay_Sha	Bay-0	Bay-0	Bay_Bay	poor soil	medium	monoculture	0.424	0.436	860
SG224	br 2	Bay_Sha	Sha	Sha	Sha_Sha	poor soil	medium	monoculture	0.335	0.489	824
SG225	br 2	Bay_Sha	Bay-0	Sha	Bay_Sha	poor soil	medium	mixture	0.306	0.578	884
SG226	br 2	Bay_Sha	Bay-0	Bay-0	Bay_Bay	history soil	medium	monoculture	0.377	0.637	1014
SG227	br 2	Bay_Sha	Sha	Sha	Sha_Sha	history soil	medium	monoculture	0.266	0.21	476
SG228	br 2	Bay_Sha	Bay-0	Sha	Bay_Sha	history soil	medium	mixture	0.343	0.281	624
SG229	br 2	Bay_Sha	Bay-0	Bay-0	Bay_Bay	good soil	medium	monoculture	0.763	0.287	1050
SG230	br 2	Bay_Sha	Sha	Sha	Sha_Sha	good soil	medium	monoculture	NA	NA	NA
SG231	br 2	Bay_Sha	Bay-0	Sha	Bay_Sha	good soil	medium	mixture	1.016	0.423	1439
SG232	br 2	Bay_Sha	Bay-0	Bay-0	Bay_Bay	good soil	small	monoculture	0.567	0.29	857
SG233	br 2	Bay_Sha	Sha	Sha	Sha_Sha	good soil	small	monoculture	0.707	0.284	991
SG234	br 2	Bay_Sha	Bay-0	Sha	Bay_Sha	good soil	small	mixture	0.714	0.779	1493
SG235	br 2	Bay_Sha	Bay-0	Bay-0	Bay_Bay	good soil	large	monoculture	1.309	0.67	1979
SG236	br 2	Bay_Sha	Sha	Sha	Sha_Sha	good soil	large	monoculture	0.805	0.544	1349
SG237	br 2	Bay_Sha	Bay-0	Sha	Bay_Sha	good soil	large	mixture	1.138	0.37	1508
SG238	br 2	Kas_Ler	Kas-2	Kas-2	Kas_Kas	poor soil	medium	monoculture	0.142	0.239	381
SG239	br 2	Kas_Ler	Ler	Ler	Ler_Ler	poor soil	medium	monoculture	0.144	0.907	1051
SG240	br 2	Kas_Ler	Kas-2	Ler	Kas_Ler	poor soil	medium	mixture	0.245	0.239	484
SG241	br 2	Kas_Ler	Kas-2	Kas-2	Kas_Kas	history soil	medium	monoculture	0.21	0.265	475
SG242	br 2	Kas_Ler	Ler	Ler	Ler_Ler	history soil	medium	monoculture	0.27	0.481	751
SG243	br 2	Kas_Ler	Kas-2	Ler	Kas_Ler	history soil	medium	mixture	NA	NA	NA
SG244	br 2	Kas_Ler	Kas-2	Kas-2	Kas_Kas	good soil	medium	monoculture	0.398	0.139	537
SG245	br 2	Kas_Ler	Ler	Ler	Ler_Ler	good soil	medium	monoculture	0.428	0.307	735
SG246	br 2	Kas_Ler	Kas-2	Ler	Kas_Ler	good soil	medium	mixture	NA	NA	NA
SG247	br 2	Kas_Ler	Kas-2	Kas-2	Kas_Kas	good soil	small	monoculture	0.503	0.283	786
SG248	br 2	Kas_Ler	Ler	Ler	Ler_Ler	good soil	small	monoculture	0.451	0.479	930
SG249	br 2	Kas_Ler	Kas-2	Ler	Kas_Ler	good soil	small	mixture	0.506	0.389	895
SG250	br 2	Kas_Ler	Kas-2	Kas-2	Kas_Kas	good soil	large	monoculture	0.821	0.462	1283
SG251	br 2	Kas_Ler	Ler	Ler	Ler_Ler	good soil	large	monoculture	0.433	0.417	850
SG252	br 2	Kas_Ler	Kas-2	Ler	Kas_Ler	good soil	large	mixture	0.93	0.534	1464
SG253	br 2	Edi_Ler	Edi-0	Edi-0	Edi_Edi	poor soil	medium	monoculture	0.179	0.7	879
SG254	br 2	Edi_Ler	Ler	Ler	Ler_Ler	poor soil	medium	monoculture	0.17	0.654	824
SG255	br 2	Edi_Ler	Edi-0	Ler	Edi_Ler	poor soil	medium	mixture	0.202	0.47	672
SG256	br 2	Edi_Ler	Edi-0	Edi-0	Edi_Edi	history soil	medium	monoculture	0.284	0.225	509
SG257	br 2	Edi_Ler	Ler	Ler	Ler_Ler	history soil	medium	monoculture	0.247	0.192	439
SG258	br 2	Edi_Ler	Edi-0	Ler	Edi_Ler	history soil	medium	mixture	0.269	0.185	454
SG259	br 2	Edi_Ler	Edi-0	Edi-0	Edi_Edi	good soil	medium	monoculture	0.492	0.316	808
SG260	br 2	Edi_Ler	Ler	Ler	Ler_Ler	good soil	medium	monoculture	NA	NA	NA
SG261	br 2	Edi_Ler	Edi-0	Ler	Edi_Ler	good soil	medium	mixture	NA	NA	NA
SG262	br 2	Edi_Ler	Edi-0	Edi-0	Edi_Edi	good soil	small	monoculture	NA	NA	NA
SG263	br 2	Edi_Ler	Ler	Ler	Ler_Ler	good soil	small	monoculture	NA	NA	NA
SG264	br 2	Edi_Ler	Edi-0	Ler	Edi_Ler	good soil	small	mixture	0.752	0.189	941
SG265	br 2	Edi_Ler	Edi-0	Edi-0	Edi_Edi	good soil	large	monoculture	0.755	0.604	1359
SG266	br 2	Edi_Ler	Ler	Ler	Ler_Ler	good soil	large	monoculture	0.826	0.653	1479
SG267	br 2	Edi_Ler	Edi-0	Ler	Edi_Ler	good soil	large	mixture	1.068	0.427	1495
SG268	br 2	An_Ler	An-1	An-1	An_An	poor soil	medium	monoculture	0.195	0.511	706
SG269	br 2	An_Ler	Ler	Ler	Ler_Ler	poor soil	medium	monoculture	NA	NA	NA
SG270	br 2	An_Ler	An-1	Ler	An_Ler	poor soil	medium	mixture	0.183	0.3	483
SG271	br 2	An_Ler	An-1	An-1	An_An	history soil	medium	monoculture	0.395	0.492	887
SG272	br 2	An_Ler	Ler	Ler	Ler_Ler	history soil	medium	monoculture	0.355	0.21	565
SG273	br 2	An_Ler	An-1	Ler	An_Ler	history soil	medium	mixture	0.182	0.323	505
SG274	br 2	An_Ler	An-1	An-1	An_An	good soil	medium	monoculture	NA	NA	NA
SG275	br 2	An_Ler	Ler	Ler	Ler_Ler	good soil	medium	monoculture	0.377	0.192	569
SG276	br 2	An_Ler	An-1	Ler	An_Ler	good soil	medium	mixture	NA	NA	NA
SG277	br 2	An_Ler	An-1	An-1	An_An	good soil	small	monoculture	0.461	0.29	751
SG278	br 2	An_Ler	Ler	Ler	Ler_Ler	good soil	small	monoculture	NA	NA	NA
SG279	br 2	An_Ler	An-1	Ler	An_Ler	good soil	small	mixture	NA	NA	NA
SG280	br 2	An_Ler	An-1	An-1	An_An	good soil	large	monoculture	0.533	0.39	923
SG281	br 2	An_Ler	Ler	Ler	Ler_Ler	good soil	large	monoculture	NA	NA	NA
SG282	br 2	An_Ler	An-1	Ler	An_Ler	good soil	large	mixture	0.562	0.652	1214
SG283	br 2	Ag_Cvi	Ag-0	Ag-0	Ag_Ag	poor soil	medium	monoculture	0.117	0.579	696
SG284	br 2	Ag_Cvi	Cvi	Cvi	Cvi_Cvi	poor soil	medium	monoculture	0.193	0.59	783
SG285	br 2	Ag_Cvi	Ag-0	Cvi	Ag_Cvi	poor soil	medium	mixture	0.282	0.166	448
SG286	br 2	Ag_Cvi	Ag-0	Ag-0	Ag_Ag	history soil	medium	monoculture	NA	NA	NA
SG287	br 2	Ag_Cvi	Cvi	Cvi	Cvi_Cvi	history soil	medium	monoculture	0.14	0.108	248
SG288	br 2	Ag_Cvi	Ag-0	Cvi	Ag_Cvi	history soil	medium	mixture	0.252	0.104	356
SG289	br 2	Ag_Cvi	Ag-0	Ag-0	Ag_Ag	good soil	medium	monoculture	NA	NA	NA
SG290	br 2	Ag_Cvi	Cvi	Cvi	Cvi_Cvi	good soil	medium	monoculture	NA	NA	NA
SG291	br 2	Ag_Cvi	Ag-0	Cvi	Ag_Cvi	good soil	medium	mixture	0.759	0.19	949
SG292	br 2	Ag_Cvi	Ag-0	Ag-0	Ag_Ag	good soil	small	monoculture	0.4	0.17	570
SG293	br 2	Ag_Cvi	Cvi	Cvi	Cvi_Cvi	good soil	small	monoculture	0.212	0.714	926
SG294	br 2	Ag_Cvi	Ag-0	Cvi	Ag_Cvi	good soil	small	mixture	0.4	0.999	1399
SG295	br 2	Ag_Cvi	Ag-0	Ag-0	Ag_Ag	good soil	large	monoculture	0.603	0.284	887
SG296	br 2	Ag_Cvi	Cvi	Cvi	Cvi_Cvi	good soil	large	monoculture	0.368	0.268	636
SG297	br 2	Ag_Cvi	Ag-0	Cvi	Ag_Cvi	good soil	large	mixture	0.721	0.486	1207
SG298	br 2	Col_C24	Col	Col	Col_Col	poor soil	medium	monoculture	0.288	0.349	637
SG299	br 2	Col_C24	C24	C24	C24_C24	poor soil	medium	monoculture	0.134	0.662	796
SG300	br 2	Col_C24	Col	C24	Col_C24	poor soil	medium	mixture	0.163	0.38	543
SG301	br 2	Col_C24	Col	Col	Col_Col	history soil	medium	monoculture	0.251	0.285	536
SG302	br 2	Col_C24	C24	C24	C24_C24	history soil	medium	monoculture	0.169	0.193	362
SG303	br 2	Col_C24	Col	C24	Col_C24	history soil	medium	mixture	0.141	0.249	390
SG304	br 2	Col_C24	Col	Col	Col_Col	good soil	medium	monoculture	NA	NA	NA
SG305	br 2	Col_C24	C24	C24	C24_C24	good soil	medium	monoculture	0.547	0.126	673
SG306	br 2	Col_C24	Col	C24	Col_C24	good soil	medium	mixture	0.58	0.233	813
SG307	br 2	Col_C24	Col	Col	Col_Col	good soil	small	monoculture	NA	NA	NA
SG308	br 2	Col_C24	C24	C24	C24_C24	good soil	small	monoculture	0.628	0.211	839
SG309	br 2	Col_C24	Col	C24	Col_C24	good soil	small	mixture	0.405	0.322	727
SG310	br 2	Col_C24	Col	Col	Col_Col	good soil	large	monoculture	0.596	0.571	1167
SG311	br 2	Col_C24	C24	C24	C24_C24	good soil	large	monoculture	0.664	0.51	1174
SG312	br 2	Col_C24	Col	C24	Col_C24	good soil	large	mixture	0.618	0.462	1080
SG325	br 3	Sav_Uk	Uk-1	Uk-1	Uk_Uk	poor soil	medium	monoculture	0.226	0.771	997
SG326	br 3	Sav_Uk	Sav-0	Sav-0	Sav_Sav	poor soil	medium	monoculture	0.2885	0.799	1087.5
SG327	br 3	Sav_Uk	Uk-1	Sav-0	Sav_Uk	poor soil	medium	mixture	0.293	0.344	637
SG328	br 3	Sav_Uk	Uk-1	Uk-1	Uk_Uk	history soil	medium	monoculture	0.2065	0.789	995.5
SG329	br 3	Sav_Uk	Sav-0	Sav-0	Sav_Sav	history soil	medium	monoculture	0.366	0.856	1222
SG330	br 3	Sav_Uk	Uk-1	Sav-0	Sav_Uk	history soil	medium	mixture	0.351	0.854	1205
SG331	br 3	Sav_Uk	Uk-1	Uk-1	Uk_Uk	good soil	medium	monoculture	0.968	0.2685	1236.5
SG332	br 3	Sav_Uk	Sav-0	Sav-0	Sav_Sav	good soil	medium	monoculture	0.6245	0.25	874.5
SG333	br 3	Sav_Uk	Uk-1	Sav-0	Sav_Uk	good soil	medium	mixture	NA	NA	NA
SG334	br 3	Sav_Uk	Uk-1	Uk-1	Uk_Uk	good soil	small	monoculture	NA	NA	NA
SG335	br 3	Sav_Uk	Sav-0	Sav-0	Sav_Sav	good soil	small	monoculture	NA	NA	NA
SG336	br 3	Sav_Uk	Uk-1	Sav-0	Sav_Uk	good soil	small	mixture	0.9145	0.3175	1232
SG337	br 3	Sav_Uk	Uk-1	Uk-1	Uk_Uk	good soil	large	monoculture	1.146	0.309	1455
SG338	br 3	Sav_Uk	Sav-0	Sav-0	Sav_Sav	good soil	large	monoculture	0.889	0.343	1232
SG339	br 3	Sav_Uk	Uk-1	Sav-0	Sav_Uk	good soil	large	mixture	1.0155	0.321	1336.5
SG340	br 3	Sf2_St0	St-0	St-0	St0_St0	poor soil	medium	monoculture	0.2895	0.7585	1048
SG341	br 3	Sf2_St0	Sf-2	Sf-2	Sf2_Sf2	poor soil	medium	monoculture	0.249	0.2825	531.5
SG342	br 3	Sf2_St0	St-0	Sf-2	Sf2_St0	poor soil	medium	mixture	0.173	0.8135	986.5
SG343	br 3	Sf2_St0	St-0	St-0	St0_St0	history soil	medium	monoculture	0.2425	1.181	1423.5
SG344	br 3	Sf2_St0	Sf-2	Sf-2	Sf2_Sf2	history soil	medium	monoculture	0.383	0.818	1201
SG345	br 3	Sf2_St0	St-0	Sf-2	Sf2_St0	history soil	medium	mixture	0.3965	0.326	722.5
SG346	br 3	Sf2_St0	St-0	St-0	St0_St0	good soil	medium	monoculture	0.6145	0.2935	908
SG347	br 3	Sf2_St0	Sf-2	Sf-2	Sf2_Sf2	good soil	medium	monoculture	0.9905	0.223	1213.5
SG348	br 3	Sf2_St0	St-0	Sf-2	Sf2_St0	good soil	medium	mixture	0.8455	0.1295	975
SG349	br 3	Sf2_St0	St-0	St-0	St0_St0	good soil	small	monoculture	0.764	0.343	1107
SG350	br 3	Sf2_St0	Sf-2	Sf-2	Sf2_Sf2	good soil	small	monoculture	0.682	0.3065	988.5
SG351	br 3	Sf2_St0	St-0	Sf-2	Sf2_St0	good soil	small	mixture	0.83	0.894	1724
SG352	br 3	Sf2_St0	St-0	St-0	St0_St0	good soil	large	monoculture	NA	NA	NA
SG353	br 3	Sf2_St0	Sf-2	Sf-2	Sf2_Sf2	good soil	large	monoculture	NA	NA	NA
SG354	br 3	Sf2_St0	St-0	Sf-2	Sf2_St0	good soil	large	mixture	0.84	0.7235	1563.5
SG355	br 3	Kond_Br	Kondara	Kondara	Kond_Kond	poor soil	medium	monoculture	NA	NA	NA
SG356	br 3	Kond_Br	Br-0	Br-0	Br_Br	poor soil	medium	monoculture	0.2385	0.8615	1100
SG357	br 3	Kond_Br	Kondara	Br-0	Kond_Br	poor soil	medium	mixture	NA	NA	NA
SG358	br 3	Kond_Br	Kondara	Kondara	Kond_Kond	history soil	medium	monoculture	0.2945	0.381	675.5
SG359	br 3	Kond_Br	Br-0	Br-0	Br_Br	history soil	medium	monoculture	0.2885	0.518	806.5
SG360	br 3	Kond_Br	Kondara	Br-0	Kond_Br	history soil	medium	mixture	0.394	1.0665	1460.5
SG361	br 3	Kond_Br	Kondara	Kondara	Kond_Kond	good soil	medium	monoculture	0.732	1.3145	2046.5
SG362	br 3	Kond_Br	Br-0	Br-0	Br_Br	good soil	medium	monoculture	0.8765	0.317	1193.5
SG363	br 3	Kond_Br	Kondara	Br-0	Kond_Br	good soil	medium	mixture	NA	NA	NA
SG364	br 3	Kond_Br	Kondara	Kondara	Kond_Kond	good soil	small	monoculture	0.417	0.2645	681.5
SG365	br 3	Kond_Br	Br-0	Br-0	Br_Br	good soil	small	monoculture	0.8045	0.238	1042.5
SG366	br 3	Kond_Br	Kondara	Br-0	Kond_Br	good soil	small	mixture	0.5365	0.391	927.5
SG367	br 3	Kond_Br	Kondara	Kondara	Kond_Kond	good soil	large	monoculture	NA	NA	NA
SG368	br 3	Kond_Br	Br-0	Br-0	Br_Br	good soil	large	monoculture	0.571	0.519	1090
SG369	br 3	Kond_Br	Kondara	Br-0	Kond_Br	good soil	large	mixture	0.7045	0.2435	948
SG370	br 3	Sha_Col	Col	Col	Col_Col	poor soil	medium	monoculture	0.254	1.1535	1407.5
SG371	br 3	Sha_Col	Sha	Sha	Sha_Sha	poor soil	medium	monoculture	0.295	0.657	952
SG372	br 3	Sha_Col	Col	Sha	Sha_Col	poor soil	medium	mixture	0.3495	0.485	834.5
SG373	br 3	Sha_Col	Col	Col	Col_Col	history soil	medium	monoculture	0.458	0.6	1058
SG374	br 3	Sha_Col	Sha	Sha	Sha_Sha	history soil	medium	monoculture	0.1735	1.253	1426.5
SG375	br 3	Sha_Col	Col	Sha	Sha_Col	history soil	medium	mixture	0.2245	1.027	1251.5
SG376	br 3	Sha_Col	Col	Col	Col_Col	good soil	medium	monoculture	1.046	0.686	1732
SG377	br 3	Sha_Col	Sha	Sha	Sha_Sha	good soil	medium	monoculture	NA	NA	NA
SG378	br 3	Sha_Col	Col	Sha	Sha_Col	good soil	medium	mixture	0.793	0.169	962
SG379	br 3	Sha_Col	Col	Col	Col_Col	good soil	small	monoculture	0.734	0.1895	923.5
SG380	br 3	Sha_Col	Sha	Sha	Sha_Sha	good soil	small	monoculture	0.567	0.343	910
SG381	br 3	Sha_Col	Col	Sha	Sha_Col	good soil	small	mixture	0.9495	0.2635	1213
SG382	br 3	Sha_Col	Col	Col	Col_Col	good soil	large	monoculture	1.0345	0.3535	1388
SG383	br 3	Sha_Col	Sha	Sha	Sha_Sha	good soil	large	monoculture	0.9065	0.4935	1400
SG384	br 3	Sha_Col	Col	Sha	Sha_Col	good soil	large	mixture	1.0795	0.9575	2037
SG385	br 3	Bay_Sha	Sha	Sha	Sha_Sha	poor soil	medium	monoculture	0.337	0.683	1020
SG386	br 3	Bay_Sha	Bay-0	Bay-0	Bay_Bay	poor soil	medium	monoculture	0.3505	0.614	964.5
SG387	br 3	Bay_Sha	Sha	Bay-0	Bay_Sha	poor soil	medium	mixture	0.2575	0.597	854.5
SG388	br 3	Bay_Sha	Sha	Sha	Sha_Sha	history soil	medium	monoculture	0.421	0.5695	990.5
SG389	br 3	Bay_Sha	Bay-0	Bay-0	Bay_Bay	history soil	medium	monoculture	NA	NA	NA
SG390	br 3	Bay_Sha	Sha	Bay-0	Bay_Sha	history soil	medium	mixture	0.203	0.751	954
SG391	br 3	Bay_Sha	Sha	Sha	Sha_Sha	good soil	medium	monoculture	0.685	0.9515	1636.5
SG392	br 3	Bay_Sha	Bay-0	Bay-0	Bay_Bay	good soil	medium	monoculture	0.677	1.211	1888
SG393	br 3	Bay_Sha	Sha	Bay-0	Bay_Sha	good soil	medium	mixture	0.5765	0.198	774.5
SG394	br 3	Bay_Sha	Sha	Sha	Sha_Sha	good soil	small	monoculture	NA	NA	NA
SG395	br 3	Bay_Sha	Bay-0	Bay-0	Bay_Bay	good soil	small	monoculture	0.9855	0.2815	1267
SG396	br 3	Bay_Sha	Sha	Bay-0	Bay_Sha	good soil	small	mixture	0.577	0.5135	1090.5
SG397	br 3	Bay_Sha	Sha	Sha	Sha_Sha	good soil	large	monoculture	NA	NA	NA
SG398	br 3	Bay_Sha	Bay-0	Bay-0	Bay_Bay	good soil	large	monoculture	1.3305	0.198	1528.5
SG399	br 3	Bay_Sha	Sha	Bay-0	Bay_Sha	good soil	large	mixture	1.1505	0.952	2102.5
SG400	br 3	Kas_Ler	Ler	Ler	Ler_Ler	poor soil	medium	monoculture	0.28	NA	NA
SG401	br 3	Kas_Ler	Kas-2	Kas-2	Kas_Kas	poor soil	medium	monoculture	0.2145	0.849	1063.5
SG402	br 3	Kas_Ler	Ler	Kas-2	Kas_Ler	poor soil	medium	mixture	0.262	0.952	1214
SG403	br 3	Kas_Ler	Ler	Ler	Ler_Ler	history soil	medium	monoculture	0.3935	0.83	1223.5
SG404	br 3	Kas_Ler	Kas-2	Kas-2	Kas_Kas	history soil	medium	monoculture	0.309	1.016	1325
SG405	br 3	Kas_Ler	Ler	Kas-2	Kas_Ler	history soil	medium	mixture	0.336	1.393	1729
SG406	br 3	Kas_Ler	Ler	Ler	Ler_Ler	good soil	medium	monoculture	0.6675	1.369	2036.5
SG407	br 3	Kas_Ler	Kas-2	Kas-2	Kas_Kas	good soil	medium	monoculture	0.809	0.346	1155
SG408	br 3	Kas_Ler	Ler	Kas-2	Kas_Ler	good soil	medium	mixture	NA	NA	NA
SG409	br 3	Kas_Ler	Ler	Ler	Ler_Ler	good soil	small	monoculture	NA	NA	NA
SG410	br 3	Kas_Ler	Kas-2	Kas-2	Kas_Kas	good soil	small	monoculture	0.581	0.475	1056
SG411	br 3	Kas_Ler	Ler	Kas-2	Kas_Ler	good soil	small	mixture	0.709	0.3225	1031.5
SG412	br 3	Kas_Ler	Ler	Ler	Ler_Ler	good soil	large	monoculture	0.917	0.2565	1173.5
SG413	br 3	Kas_Ler	Kas-2	Kas-2	Kas_Kas	good soil	large	monoculture	0.8835	0.3515	1235
SG414	br 3	Kas_Ler	Ler	Kas-2	Kas_Ler	good soil	large	mixture	0.823	0.21	1033
SG415	br 3	Edi_Ler	Ler	Ler	Ler_Ler	poor soil	medium	monoculture	0.256	0.283	539
SG416	br 3	Edi_Ler	Edi-0	Edi-0	Edi_Edi	poor soil	medium	monoculture	0.2155	0.342	557.5
SG417	br 3	Edi_Ler	Ler	Edi-0	Edi_Ler	poor soil	medium	mixture	0.274	0.6585	932.5
SG418	br 3	Edi_Ler	Ler	Ler	Ler_Ler	history soil	medium	monoculture	0.33	1.1425	1472.5
SG419	br 3	Edi_Ler	Edi-0	Edi-0	Edi_Edi	history soil	medium	monoculture	0.3385	0.889	1227.5
SG420	br 3	Edi_Ler	Ler	Edi-0	Edi_Ler	history soil	medium	mixture	0.3345	0.594	928.5
SG421	br 3	Edi_Ler	Ler	Ler	Ler_Ler	good soil	medium	monoculture	NA	NA	NA
SG422	br 3	Edi_Ler	Edi-0	Edi-0	Edi_Edi	good soil	medium	monoculture	0.6615	0.798	1459.5
SG423	br 3	Edi_Ler	Ler	Edi-0	Edi_Ler	good soil	medium	mixture	0.716	0.7575	1473.5
SG424	br 3	Edi_Ler	Ler	Ler	Ler_Ler	good soil	small	monoculture	NA	NA	NA
SG425	br 3	Edi_Ler	Edi-0	Edi-0	Edi_Edi	good soil	small	monoculture	NA	NA	NA
SG426	br 3	Edi_Ler	Ler	Edi-0	Edi_Ler	good soil	small	mixture	NA	NA	NA
SG427	br 3	Edi_Ler	Ler	Ler	Ler_Ler	good soil	large	monoculture	NA	NA	NA
SG428	br 3	Edi_Ler	Edi-0	Edi-0	Edi_Edi	good soil	large	monoculture	NA	NA	NA
SG429	br 3	Edi_Ler	Ler	Edi-0	Edi_Ler	good soil	large	mixture	0.675	0.256	931
SG430	br 3	An_Ler	Ler	Ler	Ler_Ler	poor soil	medium	monoculture	0.2785	0.255	533.5
SG431	br 3	An_Ler	An-1	An-1	An_An	poor soil	medium	monoculture	NA	NA	NA
SG432	br 3	An_Ler	Ler	An-1	An_Ler	poor soil	medium	mixture	0.3115	0.3805	692
SG433	br 3	An_Ler	Ler	Ler	Ler_Ler	history soil	medium	monoculture	0.301	0.2735	574.5
SG434	br 3	An_Ler	An-1	An-1	An_An	history soil	medium	monoculture	0.2085	0.589	797.5
SG435	br 3	An_Ler	Ler	An-1	An_Ler	history soil	medium	mixture	0.2935	0.229	522.5
SG436	br 3	An_Ler	Ler	Ler	Ler_Ler	good soil	medium	monoculture	0.412	0.9295	1341.5
SG437	br 3	An_Ler	An-1	An-1	An_An	good soil	medium	monoculture	0.494	0.9555	1449.5
SG438	br 3	An_Ler	Ler	An-1	An_Ler	good soil	medium	mixture	0.8305	0.7595	1590
SG439	br 3	An_Ler	Ler	Ler	Ler_Ler	good soil	small	monoculture	0.567	0.794	1361
SG440	br 3	An_Ler	An-1	An-1	An_An	good soil	small	monoculture	0.2535	0.2045	458
SG441	br 3	An_Ler	Ler	An-1	An_Ler	good soil	small	mixture	NA	NA	NA
SG442	br 3	An_Ler	Ler	Ler	Ler_Ler	good soil	large	monoculture	NA	NA	NA
SG443	br 3	An_Ler	An-1	An-1	An_An	good soil	large	monoculture	0.5925	0.3935	986
SG444	br 3	An_Ler	Ler	An-1	An_Ler	good soil	large	mixture	0.931	0.2465	1177.5
SG445	br 3	Ag_Cvi	Cvi	Cvi	Cvi_Cvi	poor soil	medium	monoculture	NA	NA	NA
SG446	br 3	Ag_Cvi	Ag-0	Ag-0	Ag_Ag	poor soil	medium	monoculture	0.202	0.1685	370.5
SG447	br 3	Ag_Cvi	Cvi	Ag-0	Ag_Cvi	poor soil	medium	mixture	0.3425	0.3915	734
SG448	br 3	Ag_Cvi	Cvi	Cvi	Cvi_Cvi	history soil	medium	monoculture	0.1805	0.664	844.5
SG449	br 3	Ag_Cvi	Ag-0	Ag-0	Ag_Ag	history soil	medium	monoculture	0.2805	0.2975	578
SG450	br 3	Ag_Cvi	Cvi	Ag-0	Ag_Cvi	history soil	medium	mixture	0.102	0.992	1094
SG451	br 3	Ag_Cvi	Cvi	Cvi	Cvi_Cvi	good soil	medium	monoculture	NA	NA	NA
SG452	br 3	Ag_Cvi	Ag-0	Ag-0	Ag_Ag	good soil	medium	monoculture	NA	NA	NA
SG453	br 3	Ag_Cvi	Cvi	Ag-0	Ag_Cvi	good soil	medium	mixture	0.4335	0.479	912.5
SG454	br 3	Ag_Cvi	Cvi	Cvi	Cvi_Cvi	good soil	small	monoculture	0.383	0.4635	846.5
SG455	br 3	Ag_Cvi	Ag-0	Ag-0	Ag_Ag	good soil	small	monoculture	0.4095	0.7605	1170
SG456	br 3	Ag_Cvi	Cvi	Ag-0	Ag_Cvi	good soil	small	mixture	0.391	0.537	928
SG457	br 3	Ag_Cvi	Cvi	Cvi	Cvi_Cvi	good soil	large	monoculture	NA	NA	NA
SG458	br 3	Ag_Cvi	Ag-0	Ag-0	Ag_Ag	good soil	large	monoculture	0.8275	0.28	1107.5
SG459	br 3	Ag_Cvi	Cvi	Ag-0	Ag_Cvi	good soil	large	mixture	0.665	0.148	813
SG460	br 3	Col_C24	C24	C24	C24_C24	poor soil	medium	monoculture	0.3665	0.218	584.5
SG461	br 3	Col_C24	Col	Col	Col_Col	poor soil	medium	monoculture	0.2545	0.373	627.5
SG462	br 3	Col_C24	C24	Col	Col_C24	poor soil	medium	mixture	0.3945	1.095	1489.5
SG463	br 3	Col_C24	C24	C24	C24_C24	history soil	medium	monoculture	0.3655	0.429	794.5
SG464	br 3	Col_C24	Col	Col	Col_Col	history soil	medium	monoculture	NA	NA	NA
SG465	br 3	Col_C24	C24	Col	Col_C24	history soil	medium	mixture	0.3075	0.597	904.5
SG466	br 3	Col_C24	C24	C24	C24_C24	good soil	medium	monoculture	1.515	0.627	2142
SG467	br 3	Col_C24	Col	Col	Col_Col	good soil	medium	monoculture	NA	NA	NA
SG468	br 3	Col_C24	C24	Col	Col_C24	good soil	medium	mixture	NA	NA	NA
SG469	br 3	Col_C24	C24	C24	C24_C24	good soil	small	monoculture	NA	NA	NA
SG470	br 3	Col_C24	Col	Col	Col_Col	good soil	small	monoculture	0.64	1.0695	1709.5
SG471	br 3	Col_C24	C24	Col	Col_C24	good soil	small	mixture	0.7365	0.9405	1677
SG472	br 3	Col_C24	C24	C24	C24_C24	good soil	large	monoculture	1.332	0.3165	1648.5
SG473	br 3	Col_C24	Col	Col	Col_Col	good soil	large	monoculture	0.648	0.371	1019
SG474	br 3	Col_C24	C24	Col	Col_C24	good soil	large	mixture	1.296	0.299	1595
SG487	br 4	Sav_Uk	Uk-1	Uk-1	Uk_Uk	poor soil	medium	monoculture	0.262	0.432	694
SG488	br 4	Sav_Uk	Sav-0	Sav-0	Sav_Sav	poor soil	medium	monoculture	0.245	0.779	1024
SG489	br 4	Sav_Uk	Uk-1	Sav-0	Sav_Uk	poor soil	medium	mixture	0.279	1.4715	1750.5
SG490	br 4	Sav_Uk	Uk-1	Uk-1	Uk_Uk	history soil	medium	monoculture	0.239	1.215	1454
SG491	br 4	Sav_Uk	Sav-0	Sav-0	Sav_Sav	history soil	medium	monoculture	0.339	0.409	748
SG492	br 4	Sav_Uk	Uk-1	Sav-0	Sav_Uk	history soil	medium	mixture	0.185	1.2245	1409.5
SG493	br 4	Sav_Uk	Uk-1	Uk-1	Uk_Uk	good soil	medium	monoculture	0.75	0.999	1749
SG494	br 4	Sav_Uk	Sav-0	Sav-0	Sav_Sav	good soil	medium	monoculture	0.933	0.176	1109
SG495	br 4	Sav_Uk	Uk-1	Sav-0	Sav_Uk	good soil	medium	mixture	1.155	0.8015	1956.5
SG496	br 4	Sav_Uk	Uk-1	Uk-1	Uk_Uk	good soil	small	monoculture	0.65	0.223	873
SG497	br 4	Sav_Uk	Sav-0	Sav-0	Sav_Sav	good soil	small	monoculture	0.733	0.212	945
SG498	br 4	Sav_Uk	Uk-1	Sav-0	Sav_Uk	good soil	small	mixture	0.735	0.233	968
SG499	br 4	Sav_Uk	Uk-1	Uk-1	Uk_Uk	good soil	large	monoculture	1.159	0.295	1454
SG500	br 4	Sav_Uk	Sav-0	Sav-0	Sav_Sav	good soil	large	monoculture	0.98	0.289	1269
SG501	br 4	Sav_Uk	Uk-1	Sav-0	Sav_Uk	good soil	large	mixture	1.291	0.818	2109
SG502	br 4	Sf2_St0	St-0	St-0	St0_St0	poor soil	medium	monoculture	0.241	0.875	1116
SG503	br 4	Sf2_St0	Sf-2	Sf-2	Sf2_Sf2	poor soil	medium	monoculture	0.256	0.73	986
SG504	br 4	Sf2_St0	St-0	Sf-2	Sf2_St0	poor soil	medium	mixture	0.151	0.684	835
SG505	br 4	Sf2_St0	St-0	St-0	St0_St0	history soil	medium	monoculture	0.338	0.664	1002
SG506	br 4	Sf2_St0	Sf-2	Sf-2	Sf2_Sf2	history soil	medium	monoculture	0.299	0.799	1098
SG507	br 4	Sf2_St0	St-0	Sf-2	Sf2_St0	history soil	medium	mixture	0.316	1.056	1372
SG508	br 4	Sf2_St0	St-0	St-0	St0_St0	good soil	medium	monoculture	0.884	0.185	1069
SG509	br 4	Sf2_St0	Sf-2	Sf-2	Sf2_Sf2	good soil	medium	monoculture	0.966	0.359	1325
SG510	br 4	Sf2_St0	St-0	Sf-2	Sf2_St0	good soil	medium	mixture	0.645	1.153	1798
SG511	br 4	Sf2_St0	St-0	St-0	St0_St0	good soil	small	monoculture	0.635	1.967	2602
SG512	br 4	Sf2_St0	Sf-2	Sf-2	Sf2_Sf2	good soil	small	monoculture	0.703	0.306	1009
SG513	br 4	Sf2_St0	St-0	Sf-2	Sf2_St0	good soil	small	mixture	0.513	0.359	872
SG514	br 4	Sf2_St0	St-0	St-0	St0_St0	good soil	large	monoculture	1.109	0.318	1427
SG515	br 4	Sf2_St0	Sf-2	Sf-2	Sf2_Sf2	good soil	large	monoculture	1.218	0.165	1383
SG516	br 4	Sf2_St0	St-0	Sf-2	Sf2_St0	good soil	large	mixture	1.244	0.247	1491
SG517	br 4	Kond_Br	Kondara	Kondara	Kond_Kond	poor soil	medium	monoculture	0.746	0.281	1027
SG518	br 4	Kond_Br	Br-0	Br-0	Br_Br	poor soil	medium	monoculture	1.08	0.837	1917
SG519	br 4	Kond_Br	Kondara	Br-0	Kond_Br	poor soil	medium	mixture	0.707	0.799	1506
SG520	br 4	Kond_Br	Kondara	Kondara	Kond_Kond	history soil	medium	monoculture	0.262	0.705	967
SG521	br 4	Kond_Br	Br-0	Br-0	Br_Br	history soil	medium	monoculture	0.365	0.754	1119
SG522	br 4	Kond_Br	Kondara	Br-0	Kond_Br	history soil	medium	mixture	0.403	0.583	986
SG523	br 4	Kond_Br	Kondara	Kondara	Kond_Kond	good soil	medium	monoculture	0.848	0.749	1597
SG524	br 4	Kond_Br	Br-0	Br-0	Br_Br	good soil	medium	monoculture	0.99	0.985	1975
SG525	br 4	Kond_Br	Kondara	Br-0	Kond_Br	good soil	medium	mixture	0.665	1.258	1923
SG526	br 4	Kond_Br	Kondara	Kondara	Kond_Kond	good soil	small	monoculture	0.723	0.97	1693
SG527	br 4	Kond_Br	Br-0	Br-0	Br_Br	good soil	small	monoculture	0.696	0.9	1596
SG528	br 4	Kond_Br	Kondara	Br-0	Kond_Br	good soil	small	mixture	0.569	1.059	1628
SG529	br 4	Kond_Br	Kondara	Kondara	Kond_Kond	good soil	large	monoculture	0.959	1.206	2165
SG530	br 4	Kond_Br	Br-0	Br-0	Br_Br	good soil	large	monoculture	1.028	0.396	1424
SG531	br 4	Kond_Br	Kondara	Br-0	Kond_Br	good soil	large	mixture	0.909	0.255	1164
SG532	br 4	Sha_Col	Col	Col	Col_Col	poor soil	medium	monoculture	0.301	0.21	511
SG533	br 4	Sha_Col	Sha	Sha	Sha_Sha	poor soil	medium	monoculture	0.264	0.79	1054
SG534	br 4	Sha_Col	Col	Sha	Sha_Col	poor soil	medium	mixture	0.344	1.113	1457
SG535	br 4	Sha_Col	Col	Col	Col_Col	history soil	medium	monoculture	0.274	1.301	1575
SG536	br 4	Sha_Col	Sha	Sha	Sha_Sha	history soil	medium	monoculture	0.338	0.641	979
SG537	br 4	Sha_Col	Col	Sha	Sha_Col	history soil	medium	mixture	0.221	0.785	1006
SG538	br 4	Sha_Col	Col	Col	Col_Col	good soil	medium	monoculture	0.967	0.938	1905
SG539	br 4	Sha_Col	Sha	Sha	Sha_Sha	good soil	medium	monoculture	0.996	1.127	2123
SG540	br 4	Sha_Col	Col	Sha	Sha_Col	good soil	medium	mixture	0.947	1.404	2351
SG541	br 4	Sha_Col	Col	Col	Col_Col	good soil	small	monoculture	0.694	1.793	2487
SG542	br 4	Sha_Col	Sha	Sha	Sha_Sha	good soil	small	monoculture	0.611	0.233	844
SG543	br 4	Sha_Col	Col	Sha	Sha_Col	good soil	small	mixture	0.871	0.174	1045
SG544	br 4	Sha_Col	Col	Col	Col_Col	good soil	large	monoculture	0.949	0.183	1132
SG545	br 4	Sha_Col	Sha	Sha	Sha_Sha	good soil	large	monoculture	0.856	0.248	1104
SG546	br 4	Sha_Col	Col	Sha	Sha_Col	good soil	large	mixture	1.074	0.282	1356
SG547	br 4	Bay_Sha	Sha	Sha	Sha_Sha	poor soil	medium	monoculture	0.23	0.323	553
SG548	br 4	Bay_Sha	Bay-0	Bay-0	Bay_Bay	poor soil	medium	monoculture	0.29	0.877	1167
SG549	br 4	Bay_Sha	Sha	Bay-0	Bay_Sha	poor soil	medium	mixture	0.225	0.911	1136
SG550	br 4	Bay_Sha	Sha	Sha	Sha_Sha	history soil	medium	monoculture	0.184	1.034	1218
SG551	br 4	Bay_Sha	Bay-0	Bay-0	Bay_Bay	history soil	medium	monoculture	0.379	0.784	1163
SG552	br 4	Bay_Sha	Sha	Bay-0	Bay_Sha	history soil	medium	mixture	0.233	0.659	892
SG553	br 4	Bay_Sha	Sha	Sha	Sha_Sha	good soil	medium	monoculture	0.999	0.797	1796
SG554	br 4	Bay_Sha	Bay-0	Bay-0	Bay_Bay	good soil	medium	monoculture	0.921	1.057	1978
SG555	br 4	Bay_Sha	Sha	Bay-0	Bay_Sha	good soil	medium	mixture	0.839	1.005	1844
SG556	br 4	Bay_Sha	Sha	Sha	Sha_Sha	good soil	small	monoculture	0.458	1.256	1714
SG557	br 4	Bay_Sha	Bay-0	Bay-0	Bay_Bay	good soil	small	monoculture	NA	NA	NA
SG558	br 4	Bay_Sha	Sha	Bay-0	Bay_Sha	good soil	small	mixture	0.666	0.165	831
SG559	br 4	Bay_Sha	Sha	Sha	Sha_Sha	good soil	large	monoculture	1.177	0.323	1500
SG560	br 4	Bay_Sha	Bay-0	Bay-0	Bay_Bay	good soil	large	monoculture	1.275	0.629	1904
SG561	br 4	Bay_Sha	Sha	Bay-0	Bay_Sha	good soil	large	mixture	1.229	0.31	1539
SG562	br 4	Kas_Ler	Ler	Ler	Ler_Ler	poor soil	medium	monoculture	0.247	0.209	456
SG563	br 4	Kas_Ler	Kas-2	Kas-2	Kas_Kas	poor soil	medium	monoculture	0.198	0.363	561
SG564	br 4	Kas_Ler	Ler	Kas-2	Kas_Ler	poor soil	medium	mixture	0.241	0.811	1052
SG565	br 4	Kas_Ler	Ler	Ler	Ler_Ler	history soil	medium	monoculture	0.248	0.98	1228
SG566	br 4	Kas_Ler	Kas-2	Kas-2	Kas_Kas	history soil	medium	monoculture	0.213	1.211	1424
SG567	br 4	Kas_Ler	Ler	Kas-2	Kas_Ler	history soil	medium	mixture	0.164	0.746	910
SG568	br 4	Kas_Ler	Ler	Ler	Ler_Ler	good soil	medium	monoculture	0.865	0.826	1691
SG569	br 4	Kas_Ler	Kas-2	Kas-2	Kas_Kas	good soil	medium	monoculture	0.656	1.027	1683
SG570	br 4	Kas_Ler	Ler	Kas-2	Kas_Ler	good soil	medium	mixture	0.903	1.119	2022
SG571	br 4	Kas_Ler	Ler	Ler	Ler_Ler	good soil	small	monoculture	0.71	1.222	1932
SG572	br 4	Kas_Ler	Kas-2	Kas-2	Kas_Kas	good soil	small	monoculture	0.587	0.238	825
SG573	br 4	Kas_Ler	Ler	Kas-2	Kas_Ler	good soil	small	mixture	0.699	0.141	840
SG574	br 4	Kas_Ler	Ler	Ler	Ler_Ler	good soil	large	monoculture	1.006	0.121	1127
SG575	br 4	Kas_Ler	Kas-2	Kas-2	Kas_Kas	good soil	large	monoculture	1.131	0.27	1401
SG576	br 4	Kas_Ler	Ler	Kas-2	Kas_Ler	good soil	large	mixture	0.873	0.152	1025
SG577	br 4	Edi_Ler	Ler	Ler	Ler_Ler	poor soil	medium	monoculture	NA	NA	NA
SG578	br 4	Edi_Ler	Edi-0	Edi-0	Edi_Edi	poor soil	medium	monoculture	0.176	0.22	396
SG579	br 4	Edi_Ler	Ler	Edi-0	Edi_Ler	poor soil	medium	mixture	0.296	0.855	1151
SG580	br 4	Edi_Ler	Ler	Ler	Ler_Ler	history soil	medium	monoculture	0.22	0.527	747
SG581	br 4	Edi_Ler	Edi-0	Edi-0	Edi_Edi	history soil	medium	monoculture	0.222	0.686	908
SG582	br 4	Edi_Ler	Ler	Edi-0	Edi_Ler	history soil	medium	mixture	0.249	0.714	963
SG583	br 4	Edi_Ler	Ler	Ler	Ler_Ler	good soil	medium	monoculture	0.972	0.461	1433
SG584	br 4	Edi_Ler	Edi-0	Edi-0	Edi_Edi	good soil	medium	monoculture	0.776	0.514	1290
SG585	br 4	Edi_Ler	Ler	Edi-0	Edi_Ler	good soil	medium	mixture	0.784	0.99	1774
SG586	br 4	Edi_Ler	Ler	Ler	Ler_Ler	good soil	small	monoculture	0.764	0.649	1413
SG587	br 4	Edi_Ler	Edi-0	Edi-0	Edi_Edi	good soil	small	monoculture	0.616	0.775	1391
SG588	br 4	Edi_Ler	Ler	Edi-0	Edi_Ler	good soil	small	mixture	0.639	0.253	892
SG589	br 4	Edi_Ler	Ler	Ler	Ler_Ler	good soil	large	monoculture	1.066	0.202	1268
SG590	br 4	Edi_Ler	Edi-0	Edi-0	Edi_Edi	good soil	large	monoculture	0.96	0.259	1219
SG591	br 4	Edi_Ler	Ler	Edi-0	Edi_Ler	good soil	large	mixture	0.768	0.201	969
SG592	br 4	An_Ler	Ler	Ler	Ler_Ler	poor soil	medium	monoculture	0.201	0.192	393
SG593	br 4	An_Ler	An-1	An-1	An_An	poor soil	medium	monoculture	0.09	0.842	932
SG594	br 4	An_Ler	Ler	An-1	An_Ler	poor soil	medium	mixture	0.236	0.903	1139
SG595	br 4	An_Ler	Ler	Ler	Ler_Ler	history soil	medium	monoculture	0.329	0.972	1301
SG596	br 4	An_Ler	An-1	An-1	An_An	history soil	medium	monoculture	0.255	0.677	932
SG597	br 4	An_Ler	Ler	An-1	An_Ler	history soil	medium	mixture	0.276	0.531	807
SG598	br 4	An_Ler	Ler	Ler	Ler_Ler	good soil	medium	monoculture	0.791	0.594	1385
SG599	br 4	An_Ler	An-1	An-1	An_An	good soil	medium	monoculture	0.719	1.188	1907
SG600	br 4	An_Ler	Ler	An-1	An_Ler	good soil	medium	mixture	1.054	1.013	2067
SG601	br 4	An_Ler	Ler	Ler	Ler_Ler	good soil	small	monoculture	0.76	0.226	986
SG602	br 4	An_Ler	An-1	An-1	An_An	good soil	small	monoculture	0.295	0.163	458
SG603	br 4	An_Ler	Ler	An-1	An_Ler	good soil	small	mixture	0.878	0.173	1051
SG604	br 4	An_Ler	Ler	Ler	Ler_Ler	good soil	large	monoculture	1.03	0.2	1230
SG605	br 4	An_Ler	An-1	An-1	An_An	good soil	large	monoculture	0.589	0.335	924
SG606	br 4	An_Ler	Ler	An-1	An_Ler	good soil	large	mixture	1.091	0.212	1303
SG607	br 4	Ag_Cvi	Cvi	Cvi	Cvi_Cvi	poor soil	medium	monoculture	0.147	0.831	978
SG608	br 4	Ag_Cvi	Ag-0	Ag-0	Ag_Ag	poor soil	medium	monoculture	0.222	0.623	845
SG609	br 4	Ag_Cvi	Cvi	Ag-0	Ag_Cvi	poor soil	medium	mixture	0.129	0.573	702
SG610	br 4	Ag_Cvi	Cvi	Cvi	Cvi_Cvi	history soil	medium	monoculture	0.138	0.472	610
SG611	br 4	Ag_Cvi	Ag-0	Ag-0	Ag_Ag	history soil	medium	monoculture	0.145	0.339	484
SG612	br 4	Ag_Cvi	Cvi	Ag-0	Ag_Cvi	history soil	medium	mixture	0.09	0.926	1016
SG613	br 4	Ag_Cvi	Cvi	Cvi	Cvi_Cvi	good soil	medium	monoculture	0.472	0.715	1187
SG614	br 4	Ag_Cvi	Ag-0	Ag-0	Ag_Ag	good soil	medium	monoculture	0.651	0.685	1336
SG615	br 4	Ag_Cvi	Cvi	Ag-0	Ag_Cvi	good soil	medium	mixture	0.388	0.172	560
SG616	br 4	Ag_Cvi	Cvi	Cvi	Cvi_Cvi	good soil	small	monoculture	0.379	0.217	596
SG617	br 4	Ag_Cvi	Ag-0	Ag-0	Ag_Ag	good soil	small	monoculture	0.57	0.257	827
SG618	br 4	Ag_Cvi	Cvi	Ag-0	Ag_Cvi	good soil	small	mixture	0.331	0.279	610
SG619	br 4	Ag_Cvi	Cvi	Cvi	Cvi_Cvi	good soil	large	monoculture	0.522	0.135	657
SG620	br 4	Ag_Cvi	Ag-0	Ag-0	Ag_Ag	good soil	large	monoculture	0.737	0.223	960
SG621	br 4	Ag_Cvi	Cvi	Ag-0	Ag_Cvi	good soil	large	mixture	0.428	0.465	893
SG622	br 4	Col_C24	C24	C24	C24_C24	poor soil	medium	monoculture	0.209	0.795	1004
SG623	br 4	Col_C24	Col	Col	Col_Col	poor soil	medium	monoculture	0.278	0.774	1052
SG624	br 4	Col_C24	C24	Col	Col_C24	poor soil	medium	mixture	0.236	0.469	705
SG625	br 4	Col_C24	C24	C24	C24_C24	history soil	medium	monoculture	0.267	0.627	894
SG626	br 4	Col_C24	Col	Col	Col_Col	history soil	medium	monoculture	0.211	0.698	909
SG627	br 4	Col_C24	C24	Col	Col_C24	history soil	medium	mixture	0.307	0.585	892
SG628	br 4	Col_C24	C24	C24	C24_C24	good soil	medium	monoculture	0.847	0.202	1049
SG629	br 4	Col_C24	Col	Col	Col_Col	good soil	medium	monoculture	1.078	1.065	2143
SG630	br 4	Col_C24	C24	Col	Col_C24	good soil	medium	mixture	0.95	0.258	1208
SG631	br 4	Col_C24	C24	C24	C24_C24	good soil	small	monoculture	0.752	0.247	999
SG632	br 4	Col_C24	Col	Col	Col_Col	good soil	small	monoculture	0.716	0.284	1000
SG633	br 4	Col_C24	C24	Col	Col_C24	good soil	small	mixture	0.744	0.238	982
SG634	br 4	Col_C24	C24	C24	C24_C24	good soil	large	monoculture	1.104	0.381	1485
SG635	br 4	Col_C24	Col	Col	Col_Col	good soil	large	monoculture	1.09	0.306	1396
SG636	br 4	Col_C24	C24	Col	Col_C24	good soil	large	mixture	0.974	1.005	1979
SG649	br 5	Sav_Uk	Uk-1	Uk-1	Uk_Uk	poor soil	medium	monoculture	0.218	0.481	699
SG650	br 5	Sav_Uk	Sav-0	Sav-0	Sav_Sav	poor soil	medium	monoculture	0.193	0.917	1110
SG651	br 5	Sav_Uk	Uk-1	Sav-0	Sav_Uk	poor soil	medium	mixture	0.286	0.859	1145
SG652	br 5	Sav_Uk	Uk-1	Uk-1	Uk_Uk	history soil	medium	monoculture	0.324	0.891	1215
SG653	br 5	Sav_Uk	Sav-0	Sav-0	Sav_Sav	history soil	medium	monoculture	0.299	1.216	1515
SG654	br 5	Sav_Uk	Uk-1	Sav-0	Sav_Uk	history soil	medium	mixture	0.325	0.605	930
SG655	br 5	Sav_Uk	Uk-1	Uk-1	Uk_Uk	good soil	medium	monoculture	0.732	0.974	1706
SG656	br 5	Sav_Uk	Sav-0	Sav-0	Sav_Sav	good soil	medium	monoculture	0.554	0.814	1368
SG657	br 5	Sav_Uk	Uk-1	Sav-0	Sav_Uk	good soil	medium	mixture	1.092	0.231	1323
SG658	br 5	Sav_Uk	Uk-1	Uk-1	Uk_Uk	good soil	small	monoculture	0.639	0.211	850
SG659	br 5	Sav_Uk	Sav-0	Sav-0	Sav_Sav	good soil	small	monoculture	0.643	0.224	867
SG660	br 5	Sav_Uk	Uk-1	Sav-0	Sav_Uk	good soil	small	mixture	0.707	0.283	990
SG661	br 5	Sav_Uk	Uk-1	Uk-1	Uk_Uk	good soil	large	monoculture	0.813	0.37	1183
SG662	br 5	Sav_Uk	Sav-0	Sav-0	Sav_Sav	good soil	large	monoculture	0.883	0.34	1223
SG663	br 5	Sav_Uk	Uk-1	Sav-0	Sav_Uk	good soil	large	mixture	1.181	0.76	1941
SG664	br 5	Sf2_St0	St-0	St-0	St0_St0	poor soil	medium	monoculture	0.27	0.906	1176
SG665	br 5	Sf2_St0	Sf-2	Sf-2	Sf2_Sf2	poor soil	medium	monoculture	0.226	0.519	745
SG666	br 5	Sf2_St0	St-0	Sf-2	Sf2_St0	poor soil	medium	mixture	0.344	0.528	872
SG667	br 5	Sf2_St0	St-0	St-0	St0_St0	history soil	medium	monoculture	0.379	0.736	1115
SG668	br 5	Sf2_St0	Sf-2	Sf-2	Sf2_Sf2	history soil	medium	monoculture	0.263	0.237	500
SG669	br 5	Sf2_St0	St-0	Sf-2	Sf2_St0	history soil	medium	mixture	0.341	0.539	880
SG670	br 5	Sf2_St0	St-0	St-0	St0_St0	good soil	medium	monoculture	0.784	1.118	1902
SG671	br 5	Sf2_St0	Sf-2	Sf-2	Sf2_Sf2	good soil	medium	monoculture	0.762	0.797	1559
SG672	br 5	Sf2_St0	St-0	Sf-2	Sf2_St0	good soil	medium	mixture	0.947	0.298	1245
SG673	br 5	Sf2_St0	St-0	St-0	St0_St0	good soil	small	monoculture	0.745	0.324	1069
SG674	br 5	Sf2_St0	Sf-2	Sf-2	Sf2_Sf2	good soil	small	monoculture	0.67	0.173	843
SG675	br 5	Sf2_St0	St-0	Sf-2	Sf2_St0	good soil	small	mixture	0.775	0.316	1091
SG676	br 5	Sf2_St0	St-0	St-0	St0_St0	good soil	large	monoculture	1.007	0.342	1349
SG677	br 5	Sf2_St0	Sf-2	Sf-2	Sf2_Sf2	good soil	large	monoculture	1.097	0.278	1375
SG678	br 5	Sf2_St0	St-0	Sf-2	Sf2_St0	good soil	large	mixture	0.996	0.89	1886
SG679	br 5	Kond_Br	Kondara	Kondara	Kond_Kond	poor soil	medium	monoculture	0.242	1.015	1257
SG680	br 5	Kond_Br	Br-0	Br-0	Br_Br	poor soil	medium	monoculture	0.227	0.821	1048
SG681	br 5	Kond_Br	Kondara	Br-0	Kond_Br	poor soil	medium	mixture	0.256	0.585	841
SG682	br 5	Kond_Br	Kondara	Kondara	Kond_Kond	history soil	medium	monoculture	0.386	0.624	1010
SG683	br 5	Kond_Br	Br-0	Br-0	Br_Br	history soil	medium	monoculture	0.222	0.669	891
SG684	br 5	Kond_Br	Kondara	Br-0	Kond_Br	history soil	medium	mixture	0.362	1.098	1460
SG685	br 5	Kond_Br	Kondara	Kondara	Kond_Kond	good soil	medium	monoculture	0.856	0.707	1563
SG686	br 5	Kond_Br	Br-0	Br-0	Br_Br	good soil	medium	monoculture	1.128	0.786	1914
SG687	br 5	Kond_Br	Kondara	Br-0	Kond_Br	good soil	medium	mixture	0.79	0.354	1144
SG688	br 5	Kond_Br	Kondara	Kondara	Kond_Kond	good soil	small	monoculture	0.453	0.883	1336
SG689	br 5	Kond_Br	Br-0	Br-0	Br_Br	good soil	small	monoculture	0.859	0.404	1263
SG690	br 5	Kond_Br	Kondara	Br-0	Kond_Br	good soil	small	mixture	0.665	0.349	1014
SG691	br 5	Kond_Br	Kondara	Kondara	Kond_Kond	good soil	large	monoculture	1.192	0.311	1503
SG692	br 5	Kond_Br	Br-0	Br-0	Br_Br	good soil	large	monoculture	1.322	0.364	1686
SG693	br 5	Kond_Br	Kondara	Br-0	Kond_Br	good soil	large	mixture	NA	NA	NA
SG694	br 5	Sha_Col	Col	Col	Col_Col	poor soil	medium	monoculture	0.227	0.892	1119
SG695	br 5	Sha_Col	Sha	Sha	Sha_Sha	poor soil	medium	monoculture	0.264	0.792	1056
SG696	br 5	Sha_Col	Col	Sha	Sha_Col	poor soil	medium	mixture	0.202	1.143	1345
SG697	br 5	Sha_Col	Col	Col	Col_Col	history soil	medium	monoculture	0.306	0.618	924
SG698	br 5	Sha_Col	Sha	Sha	Sha_Sha	history soil	medium	monoculture	0.322	0.643	965
SG699	br 5	Sha_Col	Col	Sha	Sha_Col	history soil	medium	mixture	0.262	0.934	1196
SG700	br 5	Sha_Col	Col	Col	Col_Col	good soil	medium	monoculture	0.835	1.545	2380
SG701	br 5	Sha_Col	Sha	Sha	Sha_Sha	good soil	medium	monoculture	0.798	0.294	1092
SG702	br 5	Sha_Col	Col	Sha	Sha_Col	good soil	medium	mixture	0.705	0.235	940
SG703	br 5	Sha_Col	Col	Col	Col_Col	good soil	small	monoculture	0.798	0.332	1130
SG704	br 5	Sha_Col	Sha	Sha	Sha_Sha	good soil	small	monoculture	NA	NA	NA
SG705	br 5	Sha_Col	Col	Sha	Sha_Col	good soil	small	mixture	0.755	0.248	1003
SG706	br 5	Sha_Col	Col	Col	Col_Col	good soil	large	monoculture	0.816	0.341	1157
SG707	br 5	Sha_Col	Sha	Sha	Sha_Sha	good soil	large	monoculture	NA	NA	NA
SG708	br 5	Sha_Col	Col	Sha	Sha_Col	good soil	large	mixture	0.831	0.373	1204
SG709	br 5	Bay_Sha	Sha	Sha	Sha_Sha	poor soil	medium	monoculture	0.347	0.571	918
SG710	br 5	Bay_Sha	Bay-0	Bay-0	Bay_Bay	poor soil	medium	monoculture	0.401	0.714	1115
SG711	br 5	Bay_Sha	Sha	Bay-0	Bay_Sha	poor soil	medium	mixture	0.265	0.93	1195
SG712	br 5	Bay_Sha	Sha	Sha	Sha_Sha	history soil	medium	monoculture	0.277	0.856	1133
SG713	br 5	Bay_Sha	Bay-0	Bay-0	Bay_Bay	history soil	medium	monoculture	0.37	0.479	849
SG714	br 5	Bay_Sha	Sha	Bay-0	Bay_Sha	history soil	medium	mixture	NA	NA	NA
SG715	br 5	Bay_Sha	Sha	Sha	Sha_Sha	good soil	medium	monoculture	0.866	0.599	1465
SG716	br 5	Bay_Sha	Bay-0	Bay-0	Bay_Bay	good soil	medium	monoculture	0.88	0.781	1661
SG717	br 5	Bay_Sha	Sha	Bay-0	Bay_Sha	good soil	medium	mixture	0.868	0.579	1447
SG718	br 5	Bay_Sha	Sha	Sha	Sha_Sha	good soil	small	monoculture	0.708	1.294	2002
SG719	br 5	Bay_Sha	Bay-0	Bay-0	Bay_Bay	good soil	small	monoculture	NA	NA	NA
SG720	br 5	Bay_Sha	Sha	Bay-0	Bay_Sha	good soil	small	mixture	0.722	0.133	855
SG721	br 5	Bay_Sha	Sha	Sha	Sha_Sha	good soil	large	monoculture	1.061	0.332	1393
SG722	br 5	Bay_Sha	Bay-0	Bay-0	Bay_Bay	good soil	large	monoculture	1.055	0.257	1312
SG723	br 5	Bay_Sha	Sha	Bay-0	Bay_Sha	good soil	large	mixture	0.886	0.377	1263
SG724	br 5	Kas_Ler	Ler	Ler	Ler_Ler	poor soil	medium	monoculture	0.251	1.043	1294
SG725	br 5	Kas_Ler	Kas-2	Kas-2	Kas_Kas	poor soil	medium	monoculture	0.211	1.081	1292
SG726	br 5	Kas_Ler	Ler	Kas-2	Kas_Ler	poor soil	medium	mixture	0.192	0.591	783
SG727	br 5	Kas_Ler	Ler	Ler	Ler_Ler	history soil	medium	monoculture	0.237	0.635	872
SG728	br 5	Kas_Ler	Kas-2	Kas-2	Kas_Kas	history soil	medium	monoculture	0.195	0.387	582
SG729	br 5	Kas_Ler	Ler	Kas-2	Kas_Ler	history soil	medium	mixture	0.325	0.579	904
SG730	br 5	Kas_Ler	Ler	Ler	Ler_Ler	good soil	medium	monoculture	0.865	1.088	1953
SG731	br 5	Kas_Ler	Kas-2	Kas-2	Kas_Kas	good soil	medium	monoculture	0.547	1.263	1810
SG732	br 5	Kas_Ler	Ler	Kas-2	Kas_Ler	good soil	medium	mixture	0.666	0.183	849
SG733	br 5	Kas_Ler	Ler	Ler	Ler_Ler	good soil	small	monoculture	0.643	0.248	891
SG734	br 5	Kas_Ler	Kas-2	Kas-2	Kas_Kas	good soil	small	monoculture	0.478	0.248	726
SG735	br 5	Kas_Ler	Ler	Kas-2	Kas_Ler	good soil	small	mixture	0.655	0.3	955
SG736	br 5	Kas_Ler	Ler	Ler	Ler_Ler	good soil	large	monoculture	1.042	0.257	1299
SG737	br 5	Kas_Ler	Kas-2	Kas-2	Kas_Kas	good soil	large	monoculture	0.908	0.336	1244
SG738	br 5	Kas_Ler	Ler	Kas-2	Kas_Ler	good soil	large	mixture	0.813	0.842	1655
SG739	br 5	Edi_Ler	Ler	Ler	Ler_Ler	poor soil	medium	monoculture	NA	NA	NA
SG740	br 5	Edi_Ler	Edi-0	Edi-0	Edi_Edi	poor soil	medium	monoculture	0.27	0.631	901
SG741	br 5	Edi_Ler	Ler	Edi-0	Edi_Ler	poor soil	medium	mixture	0.262	0.847	1109
SG742	br 5	Edi_Ler	Ler	Ler	Ler_Ler	history soil	medium	monoculture	0.32	0.597	917
SG743	br 5	Edi_Ler	Edi-0	Edi-0	Edi_Edi	history soil	medium	monoculture	0.28	0.561	841
SG744	br 5	Edi_Ler	Ler	Edi-0	Edi_Ler	history soil	medium	mixture	0.201	0.72	921
SG745	br 5	Edi_Ler	Ler	Ler	Ler_Ler	good soil	medium	monoculture	0.42	0.998	1418
SG746	br 5	Edi_Ler	Edi-0	Edi-0	Edi_Edi	good soil	medium	monoculture	0.925	1.181	2106
SG747	br 5	Edi_Ler	Ler	Edi-0	Edi_Ler	good soil	medium	mixture	0.628	0.743	1371
SG748	br 5	Edi_Ler	Ler	Ler	Ler_Ler	good soil	small	monoculture	0.691	0.301	992
SG749	br 5	Edi_Ler	Edi-0	Edi-0	Edi_Edi	good soil	small	monoculture	0.588	0.933	1521
SG750	br 5	Edi_Ler	Ler	Edi-0	Edi_Ler	good soil	small	mixture	0.553	0.338	891
SG751	br 5	Edi_Ler	Ler	Ler	Ler_Ler	good soil	large	monoculture	0.821	0.281	1102
SG752	br 5	Edi_Ler	Edi-0	Edi-0	Edi_Edi	good soil	large	monoculture	1.171	0.274	1445
SG753	br 5	Edi_Ler	Ler	Edi-0	Edi_Ler	good soil	large	mixture	0.838	0.321	1159
SG754	br 5	An_Ler	Ler	Ler	Ler_Ler	poor soil	medium	monoculture	0.304	0.333	637
SG755	br 5	An_Ler	An-1	An-1	An_An	poor soil	medium	monoculture	0.279	0.724	1003
SG756	br 5	An_Ler	Ler	An-1	An_Ler	poor soil	medium	mixture	0.303	1.004	1307
SG757	br 5	An_Ler	Ler	Ler	Ler_Ler	history soil	medium	monoculture	0.234	0.601	835
SG758	br 5	An_Ler	An-1	An-1	An_An	history soil	medium	monoculture	0.296	0.602	898
SG759	br 5	An_Ler	Ler	An-1	An_Ler	history soil	medium	mixture	0.2	1.144	1344
SG760	br 5	An_Ler	Ler	Ler	Ler_Ler	good soil	medium	monoculture	0.666	1.056	1722
SG761	br 5	An_Ler	An-1	An-1	An_An	good soil	medium	monoculture	0.172	0.937	1109
SG762	br 5	An_Ler	Ler	An-1	An_Ler	good soil	medium	mixture	0.693	0.96	1653
SG763	br 5	An_Ler	Ler	Ler	Ler_Ler	good soil	small	monoculture	0.544	0.357	901
SG764	br 5	An_Ler	An-1	An-1	An_An	good soil	small	monoculture	0.382	0.191	573
SG765	br 5	An_Ler	Ler	An-1	An_Ler	good soil	small	mixture	0.406	0.133	539
SG766	br 5	An_Ler	Ler	Ler	Ler_Ler	good soil	large	monoculture	0.695	0.303	998
SG767	br 5	An_Ler	An-1	An-1	An_An	good soil	large	monoculture	0.624	0.214	838
SG768	br 5	An_Ler	Ler	An-1	An_Ler	good soil	large	mixture	0.812	0.263	1075
SG769	br 5	Ag_Cvi	Cvi	Cvi	Cvi_Cvi	poor soil	medium	monoculture	0.162	0.182	344
SG770	br 5	Ag_Cvi	Ag-0	Ag-0	Ag_Ag	poor soil	medium	monoculture	0.214	0.62	834
SG771	br 5	Ag_Cvi	Cvi	Ag-0	Ag_Cvi	poor soil	medium	mixture	0.142	0.47	612
SG772	br 5	Ag_Cvi	Cvi	Cvi	Cvi_Cvi	history soil	medium	monoculture	0.145	0.622	767
SG773	br 5	Ag_Cvi	Ag-0	Ag-0	Ag_Ag	history soil	medium	monoculture	0.273	0.396	669
SG774	br 5	Ag_Cvi	Cvi	Ag-0	Ag_Cvi	history soil	medium	mixture	0.107	0.295	402
SG775	br 5	Ag_Cvi	Cvi	Cvi	Cvi_Cvi	good soil	medium	monoculture	0.356	0.816	1172
SG776	br 5	Ag_Cvi	Ag-0	Ag-0	Ag_Ag	good soil	medium	monoculture	0.603	0.533	1136
SG777	br 5	Ag_Cvi	Cvi	Ag-0	Ag_Cvi	good soil	medium	mixture	0.407	0.598	1005
SG778	br 5	Ag_Cvi	Cvi	Cvi	Cvi_Cvi	good soil	small	monoculture	0.348	0.202	550
SG779	br 5	Ag_Cvi	Ag-0	Ag-0	Ag_Ag	good soil	small	monoculture	0.557	0.231	788
SG780	br 5	Ag_Cvi	Cvi	Ag-0	Ag_Cvi	good soil	small	mixture	0.316	0.318	634
SG781	br 5	Ag_Cvi	Cvi	Cvi	Cvi_Cvi	good soil	large	monoculture	0.43	0.148	578
SG782	br 5	Ag_Cvi	Ag-0	Ag-0	Ag_Ag	good soil	large	monoculture	0.788	0.234	1022
SG783	br 5	Ag_Cvi	Cvi	Ag-0	Ag_Cvi	good soil	large	mixture	0.375	0.235	610
SG784	br 5	Col_C24	C24	C24	C24_C24	poor soil	medium	monoculture	0.231	0.376	607
SG785	br 5	Col_C24	Col	Col	Col_Col	poor soil	medium	monoculture	0.321	0.73	1051
SG786	br 5	Col_C24	C24	Col	Col_C24	poor soil	medium	mixture	0.212	0.883	1095
SG787	br 5	Col_C24	C24	C24	C24_C24	history soil	medium	monoculture	0.428	0.396	824
SG788	br 5	Col_C24	Col	Col	Col_Col	history soil	medium	monoculture	0.284	0.59	874
SG789	br 5	Col_C24	C24	Col	Col_C24	history soil	medium	mixture	0.397	0.167	564
SG790	br 5	Col_C24	C24	C24	C24_C24	good soil	medium	monoculture	0.921	0.361	1282
SG791	br 5	Col_C24	Col	Col	Col_Col	good soil	medium	monoculture	0.837	0.597	1434
SG792	br 5	Col_C24	C24	Col	Col_C24	good soil	medium	mixture	0.757	0.79	1547
SG793	br 5	Col_C24	C24	C24	C24_C24	good soil	small	monoculture	0.612	0.309	921
SG794	br 5	Col_C24	Col	Col	Col_Col	good soil	small	monoculture	0.727	0.245	972
SG795	br 5	Col_C24	C24	Col	Col_C24	good soil	small	mixture	0.695	0.256	951
SG796	br 5	Col_C24	C24	C24	C24_C24	good soil	large	monoculture	0.805	0.332	1137
SG797	br 5	Col_C24	Col	Col	Col_Col	good soil	large	monoculture	1.025	0.283	1308
SG798	br 5	Col_C24	C24	Col	Col_C24	good soil	large	mixture	0.875	0.334	1209
SG811	br 6	Sav_Uk	Sav-0	Sav-0	Sav_Sav	good soil	medium	monoculture	0.494	0.684	1178
SG812	br 6	Sav_Uk	Uk-1	Uk-1	Uk_Uk	good soil	medium	monoculture	0.922	0.62	1542
SG813	br 6	Sav_Uk	Sav-0	Uk-1	Sav_Uk	good soil	medium	mixture	0.35	0.485	835
SG814	br 6	Sav_Uk	Sav-0	Sav-0	Sav_Sav	good soil	small	monoculture	0.631	0.698	1329
SG815	br 6	Sav_Uk	Uk-1	Uk-1	Uk_Uk	good soil	small	monoculture	0.572	1.072	1644
SG816	br 6	Sav_Uk	Sav-0	Uk-1	Sav_Uk	good soil	small	mixture	0.588	0.546	1134
SG817	br 6	Sav_Uk	Sav-0	Sav-0	Sav_Sav	good soil	large	monoculture	0.824	0.885	1709
SG818	br 6	Sav_Uk	Uk-1	Uk-1	Uk_Uk	good soil	large	monoculture	1.148	0.889	2037
SG819	br 6	Sav_Uk	Sav-0	Uk-1	Sav_Uk	good soil	large	mixture	0.613	0.7	1313
SG820	br 6	Sf2_St0	Sf-2	Sf-2	Sf2_Sf2	good soil	medium	monoculture	0.922	0.856	1778
SG821	br 6	Sf2_St0	St-0	St-0	St0_St0	good soil	medium	monoculture	0.9	1.296	2196
SG822	br 6	Sf2_St0	Sf-2	St-0	Sf2_St0	good soil	medium	mixture	0.917	0.697	1614
SG823	br 6	Sf2_St0	Sf-2	Sf-2	Sf2_Sf2	good soil	small	monoculture	0.557	0.593	1150
SG824	br 6	Sf2_St0	St-0	St-0	St0_St0	good soil	small	monoculture	0.54	0.955	1495
SG825	br 6	Sf2_St0	Sf-2	St-0	Sf2_St0	good soil	small	mixture	0.563	0.853	1416
SG826	br 6	Sf2_St0	Sf-2	Sf-2	Sf2_Sf2	good soil	large	monoculture	1.188	1.164	2352
SG827	br 6	Sf2_St0	St-0	St-0	St0_St0	good soil	large	monoculture	0.88	1.588	2468
SG828	br 6	Sf2_St0	Sf-2	St-0	Sf2_St0	good soil	large	mixture	1.079	0.884	1963
SG829	br 6	Kond_Br	Br-0	Br-0	Br_Br	good soil	medium	monoculture	0.883	0.915	1798
SG830	br 6	Kond_Br	Kondara	Kondara	Kond_Kond	good soil	medium	monoculture	0.71	0.684	1394
SG831	br 6	Kond_Br	Br-0	Kondara	Kond_Br	good soil	medium	mixture	0.953	0.711	1664
SG832	br 6	Kond_Br	Br-0	Br-0	Br_Br	good soil	small	monoculture	0.676	0.671	1347
SG833	br 6	Kond_Br	Kondara	Kondara	Kond_Kond	good soil	small	monoculture	0.551	1.017	1568
SG834	br 6	Kond_Br	Br-0	Kondara	Kond_Br	good soil	small	mixture	0.605	0.684	1289
SG835	br 6	Kond_Br	Br-0	Br-0	Br_Br	good soil	large	monoculture	0.85	1.006	1856
SG836	br 6	Kond_Br	Kondara	Kondara	Kond_Kond	good soil	large	monoculture	0.917	0.97	1887
SG837	br 6	Kond_Br	Br-0	Kondara	Kond_Br	good soil	large	mixture	1.351	0.384	1735
SG838	br 6	Sha_Col	Sha	Sha	Sha_Sha	good soil	medium	monoculture	0.94	0.67	1610
SG839	br 6	Sha_Col	Col	Col	Col_Col	good soil	medium	monoculture	1.052	0.734	1786
SG840	br 6	Sha_Col	Sha	Col	Sha_Col	good soil	medium	mixture	NA	NA	NA
SG841	br 6	Sha_Col	Sha	Sha	Sha_Sha	good soil	small	monoculture	0.798	0.797	1595
SG842	br 6	Sha_Col	Col	Col	Col_Col	good soil	small	monoculture	0.867	0.54	1407
SG843	br 6	Sha_Col	Sha	Col	Sha_Col	good soil	small	mixture	0.767	0.677	1444
SG844	br 6	Sha_Col	Sha	Sha	Sha_Sha	good soil	large	monoculture	1.003	1.557	2560
SG845	br 6	Sha_Col	Col	Col	Col_Col	good soil	large	monoculture	1.326	0.917	2243
SG846	br 6	Sha_Col	Sha	Col	Sha_Col	good soil	large	mixture	0.997	0.713	1710
SG847	br 6	Bay_Sha	Bay-0	Bay-0	Bay_Bay	good soil	medium	monoculture	NA	NA	NA
SG848	br 6	Bay_Sha	Sha	Sha	Sha_Sha	good soil	medium	monoculture	0.756	0.803	1559
SG849	br 6	Bay_Sha	Bay-0	Sha	Bay_Sha	good soil	medium	mixture	0.86	0.921	1781
SG850	br 6	Bay_Sha	Bay-0	Bay-0	Bay_Bay	good soil	small	monoculture	0.814	1.293	2107
SG851	br 6	Bay_Sha	Sha	Sha	Sha_Sha	good soil	small	monoculture	0.788	0.781	1569
SG852	br 6	Bay_Sha	Bay-0	Sha	Bay_Sha	good soil	small	mixture	NA	NA	NA
SG853	br 6	Bay_Sha	Bay-0	Bay-0	Bay_Bay	good soil	large	monoculture	0.923	0.571	1494
SG854	br 6	Bay_Sha	Sha	Sha	Sha_Sha	good soil	large	monoculture	1.109	0.762	1871
SG855	br 6	Bay_Sha	Bay-0	Sha	Bay_Sha	good soil	large	mixture	1.153	1.257	2410
SG856	br 6	Kas_Ler	Kas-2	Kas-2	Kas_Kas	good soil	medium	monoculture	NA	NA	NA
SG857	br 6	Kas_Ler	Ler	Ler	Ler_Ler	good soil	medium	monoculture	0.865	1.484	2349
SG858	br 6	Kas_Ler	Kas-2	Ler	Kas_Ler	good soil	medium	mixture	0.966	1.317	2283
SG859	br 6	Kas_Ler	Kas-2	Kas-2	Kas_Kas	good soil	small	monoculture	0.684	0.694	1378
SG860	br 6	Kas_Ler	Ler	Ler	Ler_Ler	good soil	small	monoculture	0.593	0.936	1529
SG861	br 6	Kas_Ler	Kas-2	Ler	Kas_Ler	good soil	small	mixture	0.764	0.872	1636
SG862	br 6	Kas_Ler	Kas-2	Kas-2	Kas_Kas	good soil	large	monoculture	0.63	0.637	1267
SG863	br 6	Kas_Ler	Ler	Ler	Ler_Ler	good soil	large	monoculture	0.882	0.865	1747
SG864	br 6	Kas_Ler	Kas-2	Ler	Kas_Ler	good soil	large	mixture	0.927	0.836	1763
SG865	br 6	Edi_Ler	Edi-0	Edi-0	Edi_Edi	good soil	medium	monoculture	0.75	0.818	1568
SG866	br 6	Edi_Ler	Ler	Ler	Ler_Ler	good soil	medium	monoculture	0.762	0.916	1678
SG867	br 6	Edi_Ler	Edi-0	Ler	Edi_Ler	good soil	medium	mixture	1.326	1.189	2515
SG868	br 6	Edi_Ler	Edi-0	Edi-0	Edi_Edi	good soil	small	monoculture	0.514	1.25	1764
SG869	br 6	Edi_Ler	Ler	Ler	Ler_Ler	good soil	small	monoculture	0.61	0.455	1065
SG870	br 6	Edi_Ler	Edi-0	Ler	Edi_Ler	good soil	small	mixture	0.73	0.816	1546
SG871	br 6	Edi_Ler	Edi-0	Edi-0	Edi_Edi	good soil	large	monoculture	0.457	0.343	800
SG872	br 6	Edi_Ler	Ler	Ler	Ler_Ler	good soil	large	monoculture	0.827	0.463	1290
SG873	br 6	Edi_Ler	Edi-0	Ler	Edi_Ler	good soil	large	mixture	1.006	0.559	1565
SG874	br 6	An_Ler	An-1	An-1	An_An	good soil	medium	monoculture	0.356	0.45	806
SG875	br 6	An_Ler	Ler	Ler	Ler_Ler	good soil	medium	monoculture	0.677	0.937	1614
SG876	br 6	An_Ler	An-1	Ler	An_Ler	good soil	medium	mixture	0.505	0.888	1393
SG877	br 6	An_Ler	An-1	An-1	An_An	good soil	small	monoculture	0.339	0.962	1301
SG878	br 6	An_Ler	Ler	Ler	Ler_Ler	good soil	small	monoculture	0.729	1.131	1860
SG879	br 6	An_Ler	An-1	Ler	An_Ler	good soil	small	mixture	0.293	0.79	1083
SG880	br 6	An_Ler	An-1	An-1	An_An	good soil	large	monoculture	0.57	0.641	1211
SG881	br 6	An_Ler	Ler	Ler	Ler_Ler	good soil	large	monoculture	0.986	0.49	1476
SG882	br 6	An_Ler	An-1	Ler	An_Ler	good soil	large	mixture	0.338	0.642	980
SG883	br 6	Ag_Cvi	Ag-0	Ag-0	Ag_Ag	good soil	medium	monoculture	0.597	0.207	804
SG884	br 6	Ag_Cvi	Cvi	Cvi	Cvi_Cvi	good soil	medium	monoculture	0.53	0.439	969
SG885	br 6	Ag_Cvi	Ag-0	Cvi	Ag_Cvi	good soil	medium	mixture	0.856	0.939	1795
SG886	br 6	Ag_Cvi	Ag-0	Ag-0	Ag_Ag	good soil	small	monoculture	0.929	0.801	1730
SG887	br 6	Ag_Cvi	Cvi	Cvi	Cvi_Cvi	good soil	small	monoculture	0.477	0.702	1179
SG888	br 6	Ag_Cvi	Ag-0	Cvi	Ag_Cvi	good soil	small	mixture	1.13	0.393	1523
SG889	br 6	Ag_Cvi	Ag-0	Ag-0	Ag_Ag	good soil	large	monoculture	1.055	0.733	1788
SG890	br 6	Ag_Cvi	Cvi	Cvi	Cvi_Cvi	good soil	large	monoculture	0.691	0.438	1129
SG891	br 6	Ag_Cvi	Ag-0	Cvi	Ag_Cvi	good soil	large	mixture	1.843	0.631	2474
SG892	br 6	Col_C24	Col	Col	Col_Col	good soil	medium	monoculture	0.864	0.757	1621
SG893	br 6	Col_C24	C24	C24	C24_C24	good soil	medium	monoculture	0.843	1.501	2344
SG894	br 6	Col_C24	Col	C24	Col_C24	good soil	medium	mixture	1.268	0.596	1864
SG895	br 6	Col_C24	Col	Col	Col_Col	good soil	small	monoculture	0.649	0.92	1569
SG896	br 6	Col_C24	C24	C24	C24_C24	good soil	small	monoculture	0.603	0.77	1373
SG897	br 6	Col_C24	Col	C24	Col_C24	good soil	small	mixture	0.928	0.524	1452
SG898	br 6	Col_C24	Col	Col	Col_Col	good soil	large	monoculture	1.218	0.419	1637
SG899	br 6	Col_C24	C24	C24	C24_C24	good soil	large	monoculture	0.862	0.223	1085
SG900	br 6	Col_C24	Col	C24	Col_C24	good soil	large	mixture	1.577	0.582	2159
SG913	br 7	Sav_Uk	Uk-1	Uk-1	Uk_Uk	good soil	medium	monoculture	0.899	0.923	1822
SG914	br 7	Sav_Uk	Sav-0	Sav-0	Sav_Sav	good soil	medium	monoculture	0.634	0.453	1087
SG915	br 7	Sav_Uk	Uk-1	Sav-0	Sav_Uk	good soil	medium	mixture	1.173	0.809	1982
SG916	br 7	Sav_Uk	Uk-1	Uk-1	Uk_Uk	good soil	small	monoculture	0.713	1.389	2102
SG917	br 7	Sav_Uk	Sav-0	Sav-0	Sav_Sav	good soil	small	monoculture	0.376	0.842	1218
SG918	br 7	Sav_Uk	Uk-1	Sav-0	Sav_Uk	good soil	small	mixture	0.852	1.172	2024
SG919	br 7	Sav_Uk	Uk-1	Uk-1	Uk_Uk	good soil	large	monoculture	0.962	1.041	2003
SG920	br 7	Sav_Uk	Sav-0	Sav-0	Sav_Sav	good soil	large	monoculture	1.045	0.876	1921
SG921	br 7	Sav_Uk	Uk-1	Sav-0	Sav_Uk	good soil	large	mixture	1.625	1.316	2941
SG922	br 7	Sf2_St0	St-0	St-0	St0_St0	good soil	medium	monoculture	0.9	0.779	1679
SG923	br 7	Sf2_St0	Sf-2	Sf-2	Sf2_Sf2	good soil	medium	monoculture	1.026	0.244	1270
SG924	br 7	Sf2_St0	St-0	Sf-2	Sf2_St0	good soil	medium	mixture	0.818	0.792	1610
SG925	br 7	Sf2_St0	St-0	St-0	St0_St0	good soil	small	monoculture	0.708	1.023	1731
SG926	br 7	Sf2_St0	Sf-2	Sf-2	Sf2_Sf2	good soil	small	monoculture	0.622	0.962	1584
SG927	br 7	Sf2_St0	St-0	Sf-2	Sf2_St0	good soil	small	mixture	0.456	0.711	1167
SG928	br 7	Sf2_St0	St-0	St-0	St0_St0	good soil	large	monoculture	1.191	0.71	1901
SG929	br 7	Sf2_St0	Sf-2	Sf-2	Sf2_Sf2	good soil	large	monoculture	1.1	0.59	1690
SG930	br 7	Sf2_St0	St-0	Sf-2	Sf2_St0	good soil	large	mixture	1.125	0.433	1558
SG931	br 7	Kond_Br	Kondara	Kondara	Kond_Kond	good soil	medium	monoculture	0.609	0.506	1115
SG932	br 7	Kond_Br	Br-0	Br-0	Br_Br	good soil	medium	monoculture	0.844	1.269	2113
SG933	br 7	Kond_Br	Kondara	Br-0	Kond_Br	good soil	medium	mixture	0.684	0.23	914
SG934	br 7	Kond_Br	Kondara	Kondara	Kond_Kond	good soil	small	monoculture	0.497	0.961	1458
SG935	br 7	Kond_Br	Br-0	Br-0	Br_Br	good soil	small	monoculture	0.765	0.671	1436
SG936	br 7	Kond_Br	Kondara	Br-0	Kond_Br	good soil	small	mixture	0.667	1.094	1761
SG937	br 7	Kond_Br	Kondara	Kondara	Kond_Kond	good soil	large	monoculture	0.906	0.923	1829
SG938	br 7	Kond_Br	Br-0	Br-0	Br_Br	good soil	large	monoculture	1.402	0.872	2274
SG939	br 7	Kond_Br	Kondara	Br-0	Kond_Br	good soil	large	mixture	1.09	0.518	1608
SG940	br 7	Sha_Col	Col	Col	Col_Col	good soil	medium	monoculture	0.926	0.479	1405
SG941	br 7	Sha_Col	Sha	Sha	Sha_Sha	good soil	medium	monoculture	0.851	1.061	1912
SG942	br 7	Sha_Col	Col	Sha	Sha_Col	good soil	medium	mixture	0.787	1.253	2040
SG943	br 7	Sha_Col	Col	Col	Col_Col	good soil	small	monoculture	0.726	0.144	870
SG944	br 7	Sha_Col	Sha	Sha	Sha_Sha	good soil	small	monoculture	0.627	1.057	1684
SG945	br 7	Sha_Col	Col	Sha	Sha_Col	good soil	small	mixture	0.769	1.122	1891
SG946	br 7	Sha_Col	Col	Col	Col_Col	good soil	large	monoculture	1.176	1.353	2529
SG947	br 7	Sha_Col	Sha	Sha	Sha_Sha	good soil	large	monoculture	1.199	1.127	2326
SG948	br 7	Sha_Col	Col	Sha	Sha_Col	good soil	large	mixture	1.292	0.783	2075
SG949	br 7	Bay_Sha	Sha	Sha	Sha_Sha	good soil	medium	monoculture	0.994	0.737	1731
SG950	br 7	Bay_Sha	Bay-0	Bay-0	Bay_Bay	good soil	medium	monoculture	1.058	0.864	1922
SG951	br 7	Bay_Sha	Sha	Bay-0	Bay_Sha	good soil	medium	mixture	1.094	1.202	2296
SG952	br 7	Bay_Sha	Sha	Sha	Sha_Sha	good soil	small	monoculture	0.613	1.258	1871
SG953	br 7	Bay_Sha	Bay-0	Bay-0	Bay_Bay	good soil	small	monoculture	0.754	0.33	1084
SG954	br 7	Bay_Sha	Sha	Bay-0	Bay_Sha	good soil	small	mixture	0.908	1.066	1974
SG955	br 7	Bay_Sha	Sha	Sha	Sha_Sha	good soil	large	monoculture	1.662	1.626	3288
SG956	br 7	Bay_Sha	Bay-0	Bay-0	Bay_Bay	good soil	large	monoculture	1.194	0.951	2145
SG957	br 7	Bay_Sha	Sha	Bay-0	Bay_Sha	good soil	large	mixture	1.52	0.694	2214
SG958	br 7	Kas_Ler	Ler	Ler	Ler_Ler	good soil	medium	monoculture	0.784	0.786	1570
SG959	br 7	Kas_Ler	Kas-2	Kas-2	Kas_Kas	good soil	medium	monoculture	0.541	0.756	1297
SG960	br 7	Kas_Ler	Ler	Kas-2	Kas_Ler	good soil	medium	mixture	0.8	1.648	2448
SG961	br 7	Kas_Ler	Ler	Ler	Ler_Ler	good soil	small	monoculture	0.597	1.786	2383
SG962	br 7	Kas_Ler	Kas-2	Kas-2	Kas_Kas	good soil	small	monoculture	0.615	0.884	1499
SG963	br 7	Kas_Ler	Ler	Kas-2	Kas_Ler	good soil	small	mixture	0.63	0.746	1376
SG964	br 7	Kas_Ler	Ler	Ler	Ler_Ler	good soil	large	monoculture	1.015	0.789	1804
SG965	br 7	Kas_Ler	Kas-2	Kas-2	Kas_Kas	good soil	large	monoculture	0.865	0.884	1749
SG966	br 7	Kas_Ler	Ler	Kas-2	Kas_Ler	good soil	large	mixture	0.828	0.622	1450
SG967	br 7	Edi_Ler	Ler	Ler	Ler_Ler	good soil	medium	monoculture	0.797	0.763	1560
SG968	br 7	Edi_Ler	Edi-0	Edi-0	Edi_Edi	good soil	medium	monoculture	0.804	1.157	1961
SG969	br 7	Edi_Ler	Ler	Edi-0	Edi_Ler	good soil	medium	mixture	0.562	1.324	1886
SG970	br 7	Edi_Ler	Ler	Ler	Ler_Ler	good soil	small	monoculture	0.666	0.929	1595
SG971	br 7	Edi_Ler	Edi-0	Edi-0	Edi_Edi	good soil	small	monoculture	0.442	0.761	1203
SG972	br 7	Edi_Ler	Ler	Edi-0	Edi_Ler	good soil	small	mixture	0.603	0.968	1571
SG973	br 7	Edi_Ler	Ler	Ler	Ler_Ler	good soil	large	monoculture	0.867	0.563	1430
SG974	br 7	Edi_Ler	Edi-0	Edi-0	Edi_Edi	good soil	large	monoculture	1.142	0.724	1866
SG975	br 7	Edi_Ler	Ler	Edi-0	Edi_Ler	good soil	large	mixture	0.568	0.361	929
SG976	br 7	An_Ler	Ler	Ler	Ler_Ler	good soil	medium	monoculture	0.784	0.567	1351
SG977	br 7	An_Ler	An-1	An-1	An_An	good soil	medium	monoculture	0.488	0.94	1428
SG978	br 7	An_Ler	Ler	An-1	An_Ler	good soil	medium	mixture	0.985	1.005	1990
SG979	br 7	An_Ler	Ler	Ler	Ler_Ler	good soil	small	monoculture	0.59	0.73	1320
SG980	br 7	An_Ler	An-1	An-1	An_An	good soil	small	monoculture	0.455	0.832	1287
SG981	br 7	An_Ler	Ler	An-1	An_Ler	good soil	small	mixture	0.944	0.987	1931
SG982	br 7	An_Ler	Ler	Ler	Ler_Ler	good soil	large	monoculture	0.76	1.238	1998
SG983	br 7	An_Ler	An-1	An-1	An_An	good soil	large	monoculture	0.618	0.642	1260
SG984	br 7	An_Ler	Ler	An-1	An_Ler	good soil	large	mixture	1.211	0.656	1867
SG985	br 7	Ag_Cvi	Cvi	Cvi	Cvi_Cvi	good soil	medium	monoculture	0.592	0.662	1254
SG986	br 7	Ag_Cvi	Ag-0	Ag-0	Ag_Ag	good soil	medium	monoculture	0.592	0.945	1537
SG987	br 7	Ag_Cvi	Cvi	Ag-0	Ag_Cvi	good soil	medium	mixture	0.377	1.105	1482
SG988	br 7	Ag_Cvi	Cvi	Cvi	Cvi_Cvi	good soil	small	monoculture	0.362	1.383	1745
SG989	br 7	Ag_Cvi	Ag-0	Ag-0	Ag_Ag	good soil	small	monoculture	0.691	0.83	1521
SG990	br 7	Ag_Cvi	Cvi	Ag-0	Ag_Cvi	good soil	small	mixture	0.167	0.56	727
SG991	br 7	Ag_Cvi	Cvi	Cvi	Cvi_Cvi	good soil	large	monoculture	0.537	0.662	1199
SG992	br 7	Ag_Cvi	Ag-0	Ag-0	Ag_Ag	good soil	large	monoculture	1.504	0.453	1957
SG993	br 7	Ag_Cvi	Cvi	Ag-0	Ag_Cvi	good soil	large	mixture	0.408	0.426	834
SG994	br 7	Col_C24	C24	C24	C24_C24	good soil	medium	monoculture	0.94	0.381	1321
SG995	br 7	Col_C24	Col	Col	Col_Col	good soil	medium	monoculture	1.089	0.758	1847
SG996	br 7	Col_C24	C24	Col	Col_C24	good soil	medium	mixture	0.93	0.699	1629
SG997	br 7	Col_C24	C24	C24	C24_C24	good soil	small	monoculture	0.692	0.641	1333
SG998	br 7	Col_C24	Col	Col	Col_Col	good soil	small	monoculture	0.7	0.483	1183
SG999	br 7	Col_C24	C24	Col	Col_C24	good soil	small	mixture	0.665	1.257	1922
SG1000	br 7	Col_C24	C24	C24	C24_C24	good soil	large	monoculture	1.06	1.065	2125
SG1001	br 7	Col_C24	Col	Col	Col_Col	good soil	large	monoculture	1.44	1.433	2873
SG1002	br 7	Col_C24	C24	Col	Col_C24	good soil	large	mixture	0.39	1.888	2278

## Sheet: FigS1b_Confirmation
Pot.No	Position.A	Position.B	Composition	Community.Type	Pot.Size	Treatment	Seedlings_pot	PotBM
a1	Sav	Sav	Sav	Mono	7*7*8	large4	4	1370
a10	Sav	Sav	Sav	Mono	7*7*8	large4	4	1460
a11	Sav	Sav	Sav	Mono	7*7*8	large4	4	1470
a12	Sav	Sav	Sav	Mono	7*7*8	large4	4	1610
a2	Sav	Sav	Sav	Mono	7*7*8	large4	4	1050
a3	Sav	Sav	Sav	Mono	7*7*8	large4	4	1420
a4	Sav	Sav	Sav	Mono	7*7*8	large4	4	1350
a6	Sav	Sav	Sav	Mono	7*7*8	large4	4	1820
a7	Sav	Sav	Sav	Mono	7*7*8	large4	4	1370
a8	Sav	Sav	Sav	Mono	7*7*8	large4	4	1730
a9	Sav	Sav	Sav	Mono	7*7*8	large4	4	1540
a25	Sav	Uk	SavUk	Mix	7*7*8	large4	4	1350
a26	Sav	Uk	SavUk	Mix	7*7*8	large4	4	1570
a27	Sav	Uk	SavUk	Mix	7*7*8	large4	4	1590
a28	Sav	Uk	SavUk	Mix	7*7*8	large4	4	1540
a29	Sav	Uk	SavUk	Mix	7*7*8	large4	4	870
a30	Sav	Uk	SavUk	Mix	7*7*8	large4	4	1610
a31	Sav	Uk	SavUk	Mix	7*7*8	large4	4	NA
a32	Sav	Uk	SavUk	Mix	7*7*8	large4	4	1660
a33	Sav	Uk	SavUk	Mix	7*7*8	large4	4	1290
a34	Sav	Uk	SavUk	Mix	7*7*8	large4	4	1490
a35	Sav	Uk	SavUk	Mix	7*7*8	large4	4	1330
a37	Uk	Sav	SavUk	Mix	7*7*8	large4	4	NA
a38	Uk	Sav	SavUk	Mix	7*7*8	large4	4	1260
a40	Uk	Sav	SavUk	Mix	7*7*8	large4	4	1850
a41	Uk	Sav	SavUk	Mix	7*7*8	large4	4	1740
a42	Uk	Sav	SavUk	Mix	7*7*8	large4	4	1220
a43	Uk	Sav	SavUk	Mix	7*7*8	large4	4	1200
a44	Uk	Sav	SavUk	Mix	7*7*8	large4	4	1700
a45	Uk	Sav	SavUk	Mix	7*7*8	large4	4	1550
a46	Uk	Sav	SavUk	Mix	7*7*8	large4	4	NA
a47	Uk	Sav	SavUk	Mix	7*7*8	large4	4	1100
a48	Uk	Sav	SavUk	Mix	7*7*8	large4	4	NA
a13	Uk	Uk	Uk	Mono	7*7*8	large4	4	1420
a14	Uk	Uk	Uk	Mono	7*7*8	large4	4	1100
a15	Uk	Uk	Uk	Mono	7*7*8	large4	4	NA
a16	Uk	Uk	Uk	Mono	7*7*8	large4	4	1300
a17	Uk	Uk	Uk	Mono	7*7*8	large4	4	1160
a18	Uk	Uk	Uk	Mono	7*7*8	large4	4	1570
a19	Uk	Uk	Uk	Mono	7*7*8	large4	4	1350
a20	Uk	Uk	Uk	Mono	7*7*8	large4	4	1360
a21	Uk	Uk	Uk	Mono	7*7*8	large4	4	NA
a22	Uk	Uk	Uk	Mono	7*7*8	large4	4	1020
a23	Uk	Uk	Uk	Mono	7*7*8	large4	4	1180
a24	Uk	Uk	Uk	Mono	7*7*8	large4	4	1250
a100	Sav	Sav	Sav	Mono	5.5*5.5*6	small2	2	720
a101	Sav	Sav	Sav	Mono	5.5*5.5*6	small2	2	760
a102	Sav	Sav	Sav	Mono	5.5*5.5*6	small2	2	840
a103	Sav	Sav	Sav	Mono	5.5*5.5*6	small2	2	680
a104	Sav	Sav	Sav	Mono	5.5*5.5*6	small2	2	750
a105	Sav	Sav	Sav	Mono	5.5*5.5*6	small2	2	690
a106	Sav	Sav	Sav	Mono	5.5*5.5*6	small2	2	NA
a107	Sav	Sav	Sav	Mono	5.5*5.5*6	small2	2	NA
a108	Sav	Sav	Sav	Mono	5.5*5.5*6	small2	2	750
a97	Sav	Sav	Sav	Mono	5.5*5.5*6	small2	2	730
a98	Sav	Sav	Sav	Mono	5.5*5.5*6	small2	2	NA
a99	Sav	Sav	Sav	Mono	5.5*5.5*6	small2	2	NA
a121	Sav	Uk	SavUk	Mix	5.5*5.5*6	small2	2	570
a122	Sav	Uk	SavUk	Mix	5.5*5.5*6	small2	2	760
a123	Sav	Uk	SavUk	Mix	5.5*5.5*6	small2	2	690
a124	Sav	Uk	SavUk	Mix	5.5*5.5*6	small2	2	NA
a125	Sav	Uk	SavUk	Mix	5.5*5.5*6	small2	2	710
a126	Sav	Uk	SavUk	Mix	5.5*5.5*6	small2	2	NA
a127	Sav	Uk	SavUk	Mix	5.5*5.5*6	small2	2	NA
a128	Sav	Uk	SavUk	Mix	5.5*5.5*6	small2	2	710
a129	Sav	Uk	SavUk	Mix	5.5*5.5*6	small2	2	750
a130	Sav	Uk	SavUk	Mix	5.5*5.5*6	small2	2	730
a131	Sav	Uk	SavUk	Mix	5.5*5.5*6	small2	2	680
a132	Sav	Uk	SavUk	Mix	5.5*5.5*6	small2	2	680
a133	Uk	Sav	SavUk	Mix	5.5*5.5*6	small2	2	560
a134	Uk	Sav	SavUk	Mix	5.5*5.5*6	small2	2	670
a135	Uk	Sav	SavUk	Mix	5.5*5.5*6	small2	2	860
a136	Uk	Sav	SavUk	Mix	5.5*5.5*6	small2	2	760
a137	Uk	Sav	SavUk	Mix	5.5*5.5*6	small2	2	720
a138	Uk	Sav	SavUk	Mix	5.5*5.5*6	small2	2	880
a139	Uk	Sav	SavUk	Mix	5.5*5.5*6	small2	2	NA
a140	Uk	Sav	SavUk	Mix	5.5*5.5*6	small2	2	770
a141	Uk	Sav	SavUk	Mix	5.5*5.5*6	small2	2	860
a142	Uk	Sav	SavUk	Mix	5.5*5.5*6	small2	2	700
a143	Uk	Sav	SavUk	Mix	5.5*5.5*6	small2	2	NA
a144	Uk	Sav	SavUk	Mix	5.5*5.5*6	small2	2	730
a109	Uk	Uk	Uk	Mono	5.5*5.5*6	small2	2	660
a110	Uk	Uk	Uk	Mono	5.5*5.5*6	small2	2	630
a111	Uk	Uk	Uk	Mono	5.5*5.5*6	small2	2	700
a112	Uk	Uk	Uk	Mono	5.5*5.5*6	small2	2	430
a113	Uk	Uk	Uk	Mono	5.5*5.5*6	small2	2	480
a115	Uk	Uk	Uk	Mono	5.5*5.5*6	small2	2	560
a116	Uk	Uk	Uk	Mono	5.5*5.5*6	small2	2	690
a117	Uk	Uk	Uk	Mono	5.5*5.5*6	small2	2	690
a118	Uk	Uk	Uk	Mono	5.5*5.5*6	small2	2	760
a119	Uk	Uk	Uk	Mono	5.5*5.5*6	small2	2	530
a120	Uk	Uk	Uk	Mono	5.5*5.5*6	small2	2	640
a49	Sav	Sav	Sav	Mono	5.5*5.5*6	small4	4	850
a50	Sav	Sav	Sav	Mono	5.5*5.5*6	small4	4	NA
a51	Sav	Sav	Sav	Mono	5.5*5.5*6	small4	4	760
a52	Sav	Sav	Sav	Mono	5.5*5.5*6	small4	4	780
a53	Sav	Sav	Sav	Mono	5.5*5.5*6	small4	4	870
a54	Sav	Sav	Sav	Mono	5.5*5.5*6	small4	4	840
a55	Sav	Sav	Sav	Mono	5.5*5.5*6	small4	4	770
a56	Sav	Sav	Sav	Mono	5.5*5.5*6	small4	4	680
a57	Sav	Sav	Sav	Mono	5.5*5.5*6	small4	4	780
a58	Sav	Sav	Sav	Mono	5.5*5.5*6	small4	4	800
a59	Sav	Sav	Sav	Mono	5.5*5.5*6	small4	4	820
a60	Sav	Sav	Sav	Mono	5.5*5.5*6	small4	4	830
a73	Sav	Uk	SavUk	Mix	5.5*5.5*6	small4	4	890
a74	Sav	Uk	SavUk	Mix	5.5*5.5*6	small4	4	870
a75	Sav	Uk	SavUk	Mix	5.5*5.5*6	small4	4	720
a76	Sav	Uk	SavUk	Mix	5.5*5.5*6	small4	4	850
a77	Sav	Uk	SavUk	Mix	5.5*5.5*6	small4	4	780
a78	Sav	Uk	SavUk	Mix	5.5*5.5*6	small4	4	870
a79	Sav	Uk	SavUk	Mix	5.5*5.5*6	small4	4	890
a80	Sav	Uk	SavUk	Mix	5.5*5.5*6	small4	4	770
a81	Sav	Uk	SavUk	Mix	5.5*5.5*6	small4	4	920
a82	Sav	Uk	SavUk	Mix	5.5*5.5*6	small4	4	880
a83	Sav	Uk	SavUk	Mix	5.5*5.5*6	small4	4	790
a84	Sav	Uk	SavUk	Mix	5.5*5.5*6	small4	4	NA
a85	Uk	Sav	SavUk	Mix	5.5*5.5*6	small4	4	850
a86	Uk	Sav	SavUk	Mix	5.5*5.5*6	small4	4	840
a87	Uk	Sav	SavUk	Mix	5.5*5.5*6	small4	4	830
a88	Uk	Sav	SavUk	Mix	5.5*5.5*6	small4	4	860
a89	Uk	Sav	SavUk	Mix	5.5*5.5*6	small4	4	940
a90	Uk	Sav	SavUk	Mix	5.5*5.5*6	small4	4	820
a91	Uk	Sav	SavUk	Mix	5.5*5.5*6	small4	4	730
a92	Uk	Sav	SavUk	Mix	5.5*5.5*6	small4	4	960
a93	Uk	Sav	SavUk	Mix	5.5*5.5*6	small4	4	750
a94	Uk	Sav	SavUk	Mix	5.5*5.5*6	small4	4	NA
a95	Uk	Sav	SavUk	Mix	5.5*5.5*6	small4	4	820
a96	Uk	Sav	SavUk	Mix	5.5*5.5*6	small4	4	890
a61	Uk	Uk	Uk	Mono	5.5*5.5*6	small4	4	730
a62	Uk	Uk	Uk	Mono	5.5*5.5*6	small4	4	480
a63	Uk	Uk	Uk	Mono	5.5*5.5*6	small4	4	NA
a64	Uk	Uk	Uk	Mono	5.5*5.5*6	small4	4	NA
a65	Uk	Uk	Uk	Mono	5.5*5.5*6	small4	4	NA
a66	Uk	Uk	Uk	Mono	5.5*5.5*6	small4	4	760
a67	Uk	Uk	Uk	Mono	5.5*5.5*6	small4	4	940
a68	Uk	Uk	Uk	Mono	5.5*5.5*6	small4	4	790
a69	Uk	Uk	Uk	Mono	5.5*5.5*6	small4	4	NA
a70	Uk	Uk	Uk	Mono	5.5*5.5*6	small4	4	600
a71	Uk	Uk	Uk	Mono	5.5*5.5*6	small4	4	NA
a72	Uk	Uk	Uk	Mono	5.5*5.5*6	small4	4	680

## Sheet: Fig2_QTL
Pot.No	PositionA	PositionB	RIL_ID_PositionA	RIL_ID_PositionB	Genotype1	Genotype2	GenoComp	CommunityType	Soil.Type	Block	Biomass_PosA	Biomass_PosB	PotBM
SU1	Uk	Uk	Uk	Uk	Uk	Uk	Uk Uk	Mono	ED73_sand	b1	418	589	1007
SU2	Sav	Sav	Sav	Sav	Sav	Sav	Sav Sav	Mono	ED73_sand	b1	443	541	984
SU3	US17	US17	1024	1024	US17	US17	US17 US17	Mono	ED73_sand	b1	544	473	1017
SU4	US62	US62	1095	1095	US62	US62	US62 US62	Mono	ED73_sand	b1	503	500	1003
SU5	US32	US32	1045 a	1045 a	US32	US32	US32 US32	Mono	ED73_sand	b1	322	424	746
SU6	US57	US57	1085	1085	US57	US57	US57 US57	Mono	ED73_sand	b1	488	519	1007
SU7	US20	US20	1027	1027	US20	US20	US20 US20	Mono	ED73_sand	b1	130	277	407
SU8	US39	US39	1057	1057	US39	US39	US39 US39	Mono	ED73_sand	b1	428	280	708
SU10	US60	US60	1090	1090	US60	US60	US60 US60	Mono	ED73_sand	b1	626	603	1229
SU11	US11	US11	1015	1015	US11	US11	US11 US11	Mono	ED73_sand	b1	586	619	1205
SU13	US76	US76	2022	2022	US76	US76	US76 US76	Mono	ED73_sand	b1	309	485	794
SU14	US65	US65	1100	1100	US65	US65	US65 US65	Mono	ED73_sand	b1	384	318	702
SU15	US22	US22	1032	1032	US22	US22	US22 US22	Mono	ED73_sand	b1	529	486	1015
SU16	US101	US101	2063	2063	US101	US101	US101 US101	Mono	ED73_sand	b1	794	NA	NA
SU18	US122	US122	2105	2105	US122	US122	US122 US122	Mono	ED73_sand	b1	555	433	988
SU19	US34	US34	1048 b	1048 b	US34	US34	US34 US34	Mono	ED73_sand	b1	506	383	889
SU21	Uk	Sav	Uk	Sav	Uk	Sav	Uk Sav	Mix	ED73_sand	b1	561	759	1320
SU22	Sav	US17	Sav	1024	Sav	US17	Sav US17	Mix	ED73_sand	b1	530	327	857
SU23	US17	US62	1024	1095	US17	US62	US17 US62	Mix	ED73_sand	b1	569	436	1005
SU24	US62	US32	1095	1045 a	US62	US32	US62 US32	Mix	ED73_sand	b1	370	508	878
SU25	US32	US57	1045 a	1085	US32	US57	US32 US57	Mix	ED73_sand	b1	337	705	1042
SU26	US57	US20	1085	1027	US57	US20	US57 US20	Mix	ED73_sand	b1	595	104	699
SU27	US20	US39	1027	1057	US20	US39	US20 US39	Mix	ED73_sand	b1	221	400	621
SU28	US39	US110	1057	2079 b	US39	US110	US39 US110	Mix	ED73_sand	b1	370	311	681
SU29	US110	US60	2079 b	1090	US110	US60	US110 US60	Mix	ED73_sand	b1	392	497	889
SU30	US60	US11	1090	1015	US60	US11	US60 US11	Mix	ED73_sand	b1	459	627	1086
SU32	US13	US76	1017	2022	US13	US76	US13 US76	Mix	ED73_sand	b1	489	313	802
SU33	US76	US65	2022	1100	US76	US65	US76 US65	Mix	ED73_sand	b1	272	475	747
SU34	US65	US22	1100	1032	US65	US22	US65 US22	Mix	ED73_sand	b1	427	539	966
SU35	US22	US101	1032	2063	US22	US101	US22 US101	Mix	ED73_sand	b1	399	745	1144
SU36	US101	US29	2063	1042	US101	US29	US101 US29	Mix	ED73_sand	b1	732	287	1019
SU38	US122	US34	2105	1048 b	US122	US34	US122 US34	Mix	ED73_sand	b1	525	395	920
SU39	US34	US4	1048 b	1004	US34	US4	US34 US4	Mix	ED73_sand	b1	486	627	1113
SU40	Uk	US17	Uk	1024	Uk	US17	Uk US17	Mix	ED73_sand	b1	597	507	1104
SU41	Sav	US62	Sav	1095	Sav	US62	Sav US62	Mix	ED73_sand	b1	554	296	850
SU42	US17	US32	1024	1045 a	US17	US32	US17 US32	Mix	ED73_sand	b1	590	364	954
SU43	US62	US57	1095	1085	US62	US57	US62 US57	Mix	ED73_sand	b1	377	712	1089
SU44	US32	US20	1045 a	1027	US32	US20	US32 US20	Mix	ED73_sand	b1	468	344	812
SU45	US57	US39	1085	1057	US57	US39	US57 US39	Mix	ED73_sand	b1	664	341	1005
SU47	US39	US60	1057	1090	US39	US60	US39 US60	Mix	ED73_sand	b1	263	699	962
SU48	US110	US11	2079 b	1015	US110	US11	US110 US11	Mix	ED73_sand	b1	300	566	866
SU49	US60	US13	1090	1017	US60	US13	US60 US13	Mix	ED73_sand	b1	660	379	1039
SU50	US11	US76	1015	2022	US11	US76	US11 US76	Mix	ED73_sand	b1	647	268	915
SU51	US13	US65	1017	1100	US13	US65	US13 US65	Mix	ED73_sand	b1	442	408	850
SU53	US65	US101	1100	2063	US65	US101	US65 US101	Mix	ED73_sand	b1	203	665	868
SU54	US22	US29	1032	1042	US22	US29	US22 US29	Mix	ED73_sand	b1	567	417	984
SU55	US101	US122	2063	2105	US101	US122	US101 US122	Mix	ED73_sand	b1	736	415	1151
SU58	Uk	US62	Uk	1095	Uk	US62	Uk US62	Mix	ED73_sand	b1	642	298	940
SU59	Sav	US32	Sav	1045 a	Sav	US32	Sav US32	Mix	ED73_sand	b1	550	432	982
SU60	US17	US57	1024	1085	US17	US57	US17 US57	Mix	ED73_sand	b1	472	395	867
SU61	US62	US20	1095	1027	US62	US20	US62 US20	Mix	ED73_sand	b1	586	242	828
SU62	US32	US39	1045 a	1057	US32	US39	US32 US39	Mix	ED73_sand	b1	364	282	646
SU63	US57	US110	1085	2079 b	US57	US110	US57 US110	Mix	ED73_sand	b1	513	312	825
SU64	US20	US60	1027	1090	US20	US60	US20 US60	Mix	ED73_sand	b1	136	917	1053
SU65	US39	US11	1057	1015	US39	US11	US39 US11	Mix	ED73_sand	b1	377	650	1027
SU66	US110	US13	2079 b	1017	US110	US13	US110 US13	Mix	ED73_sand	b1	346	388	734
SU67	US60	US76	1090	2022	US60	US76	US60 US76	Mix	ED73_sand	b1	713	303	1016
SU68	US11	US65	1015	1100	US11	US65	US11 US65	Mix	ED73_sand	b1	544	310	854
SU69	US13	US22	1017	1032	US13	US22	US13 US22	Mix	ED73_sand	b1	305	533	838
SU70	US76	US101	2022	2063	US76	US101	US76 US101	Mix	ED73_sand	b1	165	758	923
SU72	US22	US122	1032	2105	US22	US122	US22 US122	Mix	ED73_sand	b1	462	675	1137
SU73	US101	US34	2063	1048 b	US101	US34	US101 US34	Mix	ED73_sand	b1	697	199	896
SU74	US29	US4	1042	1004	US29	US4	US29 US4	Mix	ED73_sand	b1	350	420	770
SU75	Uk	US32	Uk	1045 a	Uk	US32	Uk US32	Mix	ED73_sand	b1	546	186	732
SU76	Sav	US57	Sav	1085	Sav	US57	Sav US57	Mix	ED73_sand	b1	612	529	1141
SU77	US17	US20	1024	1027	US17	US20	US17 US20	Mix	ED73_sand	b1	549	156	705
SU78	US62	US39	1095	1057	US62	US39	US62 US39	Mix	ED73_sand	b1	485	575	1060
SU79	US32	US110	1045 a	2079 b	US32	US110	US32 US110	Mix	ED73_sand	b1	350	432	782
SU80	US57	US60	1085	1090	US57	US60	US57 US60	Mix	ED73_sand	b1	607	687	1294
SU82	US39	US13	1057	1017	US39	US13	US39 US13	Mix	ED73_sand	b1	257	507	764
SU83	US110	US76	2079 b	2022	US110	US76	US110 US76	Mix	ED73_sand	b1	409	195	604
SU84	US60	US65	1090	1100	US60	US65	US60 US65	Mix	ED73_sand	b1	618	310	928
SU85	US11	US22	1015	1032	US11	US22	US11 US22	Mix	ED73_sand	b1	622	482	1104
SU86	US13	US101	1017	2063	US13	US101	US13 US101	Mix	ED73_sand	b1	441	824	1265
SU88	US65	US122	1100	2105	US65	US122	US65 US122	Mix	ED73_sand	b1	246	519	765
SU89	US22	US34	1032	1048 b	US22	US34	US22 US34	Mix	ED73_sand	b1	612	496	1108
SU90	US101	US4	2063	1004	US101	US4	US101 US4	Mix	ED73_sand	b1	698	292	990
SU91	Uk	US57	Uk	1085	Uk	US57	Uk US57	Mix	ED73_sand	b1	402	522	924
SU92	Sav	US20	Sav	1027	Sav	US20	Sav US20	Mix	ED73_sand	b1	574	140	714
SU93	US17	US39	1024	1057	US17	US39	US17 US39	Mix	ED73_sand	b1	350	306	656
SU94	US62	US110	1095	2079 b	US62	US110	US62 US110	Mix	ED73_sand	b1	443	430	873
SU95	US32	US60	1045 a	1090	US32	US60	US32 US60	Mix	ED73_sand	b1	233	554	787
SU96	US57	US11	1085	1015	US57	US11	US57 US11	Mix	ED73_sand	b1	451	580	1031
SU97	US20	US13	1027	1017	US20	US13	US20 US13	Mix	ED73_sand	b1	188	672	860
SU98	US39	US76	1057	2022	US39	US76	US39 US76	Mix	ED73_sand	b1	373	224	597
SU99	US110	US65	2079 b	1100	US110	US65	US110 US65	Mix	ED73_sand	b1	440	387	827
SU100	US60	US22	1090	1032	US60	US22	US60 US22	Mix	ED73_sand	b1	500	411	911
SU101	US11	US101	1015	2063	US11	US101	US11 US101	Mix	ED73_sand	b1	377	808	1185
SU102	US13	US29	1017	1042	US13	US29	US13 US29	Mix	ED73_sand	b1	440	572	1012
SU103	US76	US122	2022	2105	US76	US122	US76 US122	Mix	ED73_sand	b1	263	492	755
SU104	US65	US34	1100	1048 b	US65	US34	US65 US34	Mix	ED73_sand	b1	321	443	764
SU106	Uk	US20	Uk	1027	Uk	US20	Uk US20	Mix	ED73_sand	b1	781	101	882
SU107	Sav	US39	Sav	1057	Sav	US39	Sav US39	Mix	ED73_sand	b1	649	337	986
SU108	US17	US110	1024	2079 b	US17	US110	US17 US110	Mix	ED73_sand	b1	449	341	790
SU109	US62	US60	1095	1090	US62	US60	US62 US60	Mix	ED73_sand	b1	232	602	834
SU112	US20	US76	1027	2022	US20	US76	US20 US76	Mix	ED73_sand	b1	264	391	655
SU113	US39	US65	1057	1100	US39	US65	US39 US65	Mix	ED73_sand	b1	288	365	653
SU114	US110	US22	2079 b	1032	US110	US22	US110 US22	Mix	ED73_sand	b1	359	723	1082
SU115	US60	US101	1090	2063	US60	US101	US60 US101	Mix	ED73_sand	b1	347	686	1033
SU117	US13	US122	1017	2105	US13	US122	US13 US122	Mix	ED73_sand	b1	452	532	984
SU118	US76	US34	2022	1048 b	US76	US34	US76 US34	Mix	ED73_sand	b1	321	679	1000
SU119	US65	US4	1100	1004	US65	US4	US65 US4	Mix	ED73_sand	b1	554	188	742
SU120	Uk	US39	Uk	1057	Uk	US39	Uk US39	Mix	ED73_sand	b1	650	211	861
SU122	US17	US60	1024	1090	US17	US60	US17 US60	Mix	ED73_sand	b1	379	517	896
SU123	US62	US11	1095	1015	US62	US11	US62 US11	Mix	ED73_sand	b1	377	630	1007
SU125	US57	US76	1085	2022	US57	US76	US57 US76	Mix	ED73_sand	b1	950	281	1231
SU127	US39	US22	1057	1032	US39	US22	US39 US22	Mix	ED73_sand	b1	353	531	884
SU128	US110	US101	2079 b	2063	US110	US101	US110 US101	Mix	ED73_sand	b1	336	778	1114
SU129	US60	US29	1090	1042	US60	US29	US60 US29	Mix	ED73_sand	b1	601	453	1054
SU130	US11	US122	1015	2105	US11	US122	US11 US122	Mix	ED73_sand	b1	525	436	961
SU133	Uk	US110	Uk	2079 b	Uk	US110	Uk US110	Mix	ED73_sand	b1	611	294	905
SU134	Sav	US60	Sav	1090	Sav	US60	Sav US60	Mix	ED73_sand	b1	683	360	1043
SU135	US17	US11	1024	1015	US17	US11	US17 US11	Mix	ED73_sand	b1	485	588	1073
SU136	US62	US13	1095	1017	US62	US13	US62 US13	Mix	ED73_sand	b1	307	416	723
SU137	US32	US76	1045 a	2022	US32	US76	US32 US76	Mix	ED73_sand	b1	455	464	919
SU138	US57	US65	1085	1100	US57	US65	US57 US65	Mix	ED73_sand	b1	345	292	637
SU139	US20	US22	1027	1032	US20	US22	US20 US22	Mix	ED73_sand	b1	113	720	833
SU140	US39	US101	1057	2063	US39	US101	US39 US101	Mix	ED73_sand	b1	240	673	913
SU141	US110	US29	2079 b	1042	US110	US29	US110 US29	Mix	ED73_sand	b1	373	361	734
SU142	US60	US122	1090	2105	US60	US122	US60 US122	Mix	ED73_sand	b1	548	387	935
SU143	US11	US34	1015	1048 b	US11	US34	US11 US34	Mix	ED73_sand	b1	543	368	911
SU144	US13	US4	1017	1004	US13	US4	US13 US4	Mix	ED73_sand	b1	540	580	1120
SU145	Uk	US60	Uk	1090	Uk	US60	Uk US60	Mix	ED73_sand	b1	383	462	845
SU146	Sav	US11	Sav	1015	Sav	US11	Sav US11	Mix	ED73_sand	b1	514	600	1114
SU147	US17	US13	1024	1017	US17	US13	US17 US13	Mix	ED73_sand	b1	607	456	1063
SU148	US62	US76	1095	2022	US62	US76	US62 US76	Mix	ED73_sand	b1	350	370	720
SU149	US32	US65	1045 a	1100	US32	US65	US32 US65	Mix	ED73_sand	b1	334	380	714
SU150	US57	US22	1085	1032	US57	US22	US57 US22	Mix	ED73_sand	b1	600	423	1023
SU151	US20	US101	1027	2063	US20	US101	US20 US101	Mix	ED73_sand	b1	56	767	823
SU152	US39	US29	1057	1042	US39	US29	US39 US29	Mix	ED73_sand	b1	309	407	716
SU153	US110	US122	2079 b	2105	US110	US122	US110 US122	Mix	ED73_sand	b1	357	452	809
SU154	US60	US34	1090	1048 b	US60	US34	US60 US34	Mix	ED73_sand	b1	455	387	842
SU155	US11	US4	1015	1004	US11	US4	US11 US4	Mix	ED73_sand	b1	595	566	1161
SU156	Uk	US11	Uk	1015	Uk	US11	Uk US11	Mix	ED73_sand	b1	524	464	988
SU157	Sav	US13	Sav	1017	Sav	US13	Sav US13	Mix	ED73_sand	b1	668	319	987
SU160	US32	US22	1045 a	1032	US32	US22	US32 US22	Mix	ED73_sand	b1	301	732	1033
SU161	US57	US101	1085	2063	US57	US101	US57 US101	Mix	ED73_sand	b1	436	649	1085
SU162	US20	US29	1027	1042	US20	US29	US20 US29	Mix	ED73_sand	b1	134	642	776
SU163	US39	US122	1057	2105	US39	US122	US39 US122	Mix	ED73_sand	b1	259	439	698
SU165	US60	US4	1090	1004	US60	US4	US60 US4	Mix	ED73_sand	b1	587	352	939
SU166	Uk	US13	Uk	1017	Uk	US13	Uk US13	Mix	ED73_sand	b1	419	230	649
SU169	US62	US22	1095	1032	US62	US22	US62 US22	Mix	ED73_sand	b1	344	576	920
SU170	US32	US101	1045 a	2063	US32	US101	US32 US101	Mix	ED73_sand	b1	204	731	935
SU171	US57	US29	1085	1042	US57	US29	US57 US29	Mix	ED73_sand	b1	446	409	855
SU172	US20	US122	1027	2105	US20	US122	US20 US122	Mix	ED73_sand	b1	146	512	658
SU173	US39	US34	1057	1048 b	US39	US34	US39 US34	Mix	ED73_sand	b1	480	505	985
SU174	US110	US4	2079 b	1004	US110	US4	US110 US4	Mix	ED73_sand	b1	413	355	768
SU175	Uk	US76	Uk	2022	Uk	US76	Uk US76	Mix	ED73_sand	b1	715	211	926
SU176	Sav	US65	Sav	1100	Sav	US65	Sav US65	Mix	ED73_sand	b1	700	303	1003
SU177	US17	US22	1024	1032	US17	US22	US17 US22	Mix	ED73_sand	b1	555	383	938
SU178	US62	US101	1095	2063	US62	US101	US62 US101	Mix	ED73_sand	b1	298	671	969
SU179	US32	US29	1045 a	1042	US32	US29	US32 US29	Mix	ED73_sand	b1	188	446	634
SU180	US57	US122	1085	2105	US57	US122	US57 US122	Mix	ED73_sand	b1	586	487	1073
SU181	US20	US34	1027	1048 b	US20	US34	US20 US34	Mix	ED73_sand	b1	245	775	1020
SU182	US39	US4	1057	1004	US39	US4	US39 US4	Mix	ED73_sand	b1	361	433	794
SU183	Uk	US65	Uk	1100	Uk	US65	Uk US65	Mix	ED73_sand	b1	567	233	800
SU184	Sav	US22	Sav	1032	Sav	US22	Sav US22	Mix	ED73_sand	b1	653	354	1007
SU185	US17	US101	1024	2063	US17	US101	US17 US101	Mix	ED73_sand	b1	593	552	1145
SU186	US62	US29	1095	1042	US62	US29	US62 US29	Mix	ED73_sand	b1	278	NA	NA
SU189	US20	US4	1027	1004	US20	US4	US20 US4	Mix	ED73_sand	b1	257	670	927
SU190	Uk	US22	Uk	1032	Uk	US22	Uk US22	Mix	ED73_sand	b1	601	478	1079
SU191	Sav	US101	Sav	2063	Sav	US101	Sav US101	Mix	ED73_sand	b1	568	468	1036
SU193	US62	US122	1095	2105	US62	US122	US62 US122	Mix	ED73_sand	b1	386	373	759
SU194	US32	US34	1045 a	1048 b	US32	US34	US32 US34	Mix	ED73_sand	b1	194	551	745
SU195	US57	US4	1085	1004	US57	US4	US57 US4	Mix	ED73_sand	b1	564	459	1023
SU196	Uk	US101	Uk	2063	Uk	US101	Uk US101	Mix	ED73_sand	b1	435	579	1014
SU198	US17	US122	1024	2105	US17	US122	US17 US122	Mix	ED73_sand	b1	642	545	1187
SU199	US62	US34	1095	1048 b	US62	US34	US62 US34	Mix	ED73_sand	b1	206	563	769
SU200	US32	US4	1045 a	1004	US32	US4	US32 US4	Mix	ED73_sand	b1	253	575	828
SU201	Uk	US29	Uk	1042	Uk	US29	Uk US29	Mix	ED73_sand	b1	512	407	919
SU202	Sav	US122	Sav	2105	Sav	US122	Sav US122	Mix	ED73_sand	b1	645	498	1143
SU203	US17	US34	1024	1048 b	US17	US34	US17 US34	Mix	ED73_sand	b1	581	520	1101
SU205	Uk	US122	Uk	2105	Uk	US122	Uk US122	Mix	ED73_sand	b1	508	471	979
SU206	Sav	US34	Sav	1048 b	Sav	US34	Sav US34	Mix	ED73_sand	b1	675	376	1051
SU207	US17	US4	1024	1004	US17	US4	US17 US4	Mix	ED73_sand	b1	644	435	1079
SU208	Uk	US34	Uk	1048 b	Uk	US34	Uk US34	Mix	ED73_sand	b1	626	295	921
SU209	Sav	US4	Sav	1004	Sav	US4	Sav US4	Mix	ED73_sand	b1	562	319	881
SU210	Uk	US4	Uk	1004	Uk	US4	Uk US4	Mix	ED73_sand	b1	540	263	803
SU211	Uk	Uk	Uk	Uk	Uk	Uk	Uk Uk	Mono	ED73_sand	b1	469	464	933
SU212	Sav	Sav	Sav	Sav	Sav	Sav	Sav Sav	Mono	ED73_sand	b1	540	650	1190
SU213	US17	US17	1024	1024	US17	US17	US17 US17	Mono	ED73_sand	b1	415	431	846
SU214	US62	US62	1095	1095	US62	US62	US62 US62	Mono	ED73_sand	b1	466	592	1058
SU215	US32	US32	1045 a	1045 a	US32	US32	US32 US32	Mono	ED73_sand	b1	323	314	637
SU216	US57	US57	1085	1085	US57	US57	US57 US57	Mono	ED73_sand	b1	367	380	747
SU217	US20	US20	1027	1027	US20	US20	US20 US20	Mono	ED73_sand	b1	224	201	425
SU218	US39	US39	1057	1057	US39	US39	US39 US39	Mono	ED73_sand	b1	256	379	635
SU219	US110	US110	2079 b	2079 b	US110	US110	US110 US110	Mono	ED73_sand	b1	383	369	752
SU220	US60	US60	1090	1090	US60	US60	US60 US60	Mono	ED73_sand	b1	573	463	1036
SU221	US11	US11	1015	1015	US11	US11	US11 US11	Mono	ED73_sand	b1	532	650	1182
SU222	US13	US13	1017	1017	US13	US13	US13 US13	Mono	ED73_sand	b1	372	391	763
SU223	US76	US76	2022	2022	US76	US76	US76 US76	Mono	ED73_sand	b1	227	443	670
SU224	US65	US65	1100	1100	US65	US65	US65 US65	Mono	ED73_sand	b1	427	353	780
SU225	US22	US22	1032	1032	US22	US22	US22 US22	Mono	ED73_sand	b1	460	596	1056
SU226	US101	US101	2063	2063	US101	US101	US101 US101	Mono	ED73_sand	b1	411	388	799
SU228	US122	US122	2105	2105	US122	US122	US122 US122	Mono	ED73_sand	b1	586	475	1061
SU229	US34	US34	1048 b	1048 b	US34	US34	US34 US34	Mono	ED73_sand	b1	522	471	993
SU230	US4	US4	1004	1004	US4	US4	US4 US4	Mono	ED73_sand	b1	489	NA	NA
SU231	Uk	Uk	Uk	Uk	Uk	Uk	Uk Uk	Mono	ED73_sand	b2	489	417	906
SU232	Sav	Sav	Sav	Sav	Sav	Sav	Sav Sav	Mono	ED73_sand	b2	286	396	682
SU233	US17	US17	1024	1024	US17	US17	US17 US17	Mono	ED73_sand	b2	615	532	1147
SU234	US62	US62	1095	1095	US62	US62	US62 US62	Mono	ED73_sand	b2	499	537	1036
SU235	US32	US32	1045 a	1045 a	US32	US32	US32 US32	Mono	ED73_sand	b2	441	292	733
SU236	US57	US57	1085	1085	US57	US57	US57 US57	Mono	ED73_sand	b2	326	309	635
SU237	US20	US20	1027	1027	US20	US20	US20 US20	Mono	ED73_sand	b2	327	321	648
SU238	US39	US39	1057	1057	US39	US39	US39 US39	Mono	ED73_sand	b2	415	417	832
SU239	US110	US110	2079 b	2079 b	US110	US110	US110 US110	Mono	ED73_sand	b2	280	538	818
SU240	US60	US60	1090	1090	US60	US60	US60 US60	Mono	ED73_sand	b2	623	364	987
SU241	US11	US11	1015	1015	US11	US11	US11 US11	Mono	ED73_sand	b2	469	529	998
SU242	US13	US13	1017	1017	US13	US13	US13 US13	Mono	ED73_sand	b2	507	630	1137
SU243	US76	US76	2022	2022	US76	US76	US76 US76	Mono	ED73_sand	b2	175	241	416
SU245	US22	US22	1032	1032	US22	US22	US22 US22	Mono	ED73_sand	b2	616	596	1212
SU246	US101	US101	2063	2063	US101	US101	US101 US101	Mono	ED73_sand	b2	588	609	1197
SU249	US34	US34	1048 b	1048 b	US34	US34	US34 US34	Mono	ED73_sand	b2	193	298	491
SU250	US4	US4	1004	1004	US4	US4	US4 US4	Mono	ED73_sand	b2	264	447	711
SU251	Sav	Uk	Sav	Uk	Uk	Sav	Uk Sav	Mix	ED73_sand	b2	371	691	1062
SU252	US17	Sav	1024	Sav	Sav	US17	Sav US17	Mix	ED73_sand	b2	514	503	1017
SU253	US62	US17	1095	1024	US17	US62	US17 US62	Mix	ED73_sand	b2	512	543	1055
SU254	US32	US62	1045 a	1095	US62	US32	US62 US32	Mix	ED73_sand	b2	227	474	701
SU256	US20	US57	1027	1085	US57	US20	US57 US20	Mix	ED73_sand	b2	297	620	917
SU259	US60	US110	1090	2079 b	US110	US60	US110 US60	Mix	ED73_sand	b2	763	366	1129
SU260	US11	US60	1015	1090	US60	US11	US60 US11	Mix	ED73_sand	b2	612	688	1300
SU261	US13	US11	1017	1015	US11	US13	US11 US13	Mix	ED73_sand	b2	525	439	964
SU263	US65	US76	1100	2022	US76	US65	US76 US65	Mix	ED73_sand	b2	569	367	936
SU264	US22	US65	1032	1100	US65	US22	US65 US22	Mix	ED73_sand	b2	655	543	1198
SU265	US101	US22	2063	1032	US22	US101	US22 US101	Mix	ED73_sand	b2	836	363	1199
SU267	US122	US29	2105	1042	US29	US122	US29 US122	Mix	ED73_sand	b2	476	399	875
SU268	US34	US122	1048 b	2105	US122	US34	US122 US34	Mix	ED73_sand	b2	377	506	883
SU269	US4	US34	1004	1048 b	US34	US4	US34 US4	Mix	ED73_sand	b2	325	304	629
SU270	US17	Uk	1024	Uk	Uk	US17	Uk US17	Mix	ED73_sand	b2	431	628	1059
SU271	US62	Sav	1095	Sav	Sav	US62	Sav US62	Mix	ED73_sand	b2	449	352	801
SU272	US32	US17	1045 a	1024	US17	US32	US17 US32	Mix	ED73_sand	b2	472	505	977
SU273	US57	US62	1085	1095	US62	US57	US62 US57	Mix	ED73_sand	b2	518	469	987
SU275	US39	US57	1057	1085	US57	US39	US57 US39	Mix	ED73_sand	b2	440	598	1038
SU276	US110	US20	2079 b	1027	US20	US110	US20 US110	Mix	ED73_sand	b2	549	277	826
SU277	US60	US39	1090	1057	US39	US60	US39 US60	Mix	ED73_sand	b2	469	443	912
SU278	US11	US110	1015	2079 b	US110	US11	US110 US11	Mix	ED73_sand	b2	630	264	894
SU279	US13	US60	1017	1090	US60	US13	US60 US13	Mix	ED73_sand	b2	557	689	1246
SU281	US65	US13	1100	1017	US13	US65	US13 US65	Mix	ED73_sand	b2	444	541	985
SU283	US101	US65	2063	1100	US65	US101	US65 US101	Mix	ED73_sand	b2	849	249	1098
SU286	US34	US29	1048 b	1042	US29	US34	US29 US34	Mix	ED73_sand	b2	234	744	978
SU287	US4	US122	1004	2105	US122	US4	US122 US4	Mix	ED73_sand	b2	462	430	892
SU288	US62	Uk	1095	Uk	Uk	US62	Uk US62	Mix	ED73_sand	b2	590	301	891
SU289	US32	Sav	1045 a	Sav	Sav	US32	Sav US32	Mix	ED73_sand	b2	391	361	752
SU290	US57	US17	1085	1024	US17	US57	US17 US57	Mix	ED73_sand	b2	695	505	1200
SU291	US20	US62	1027	1095	US62	US20	US62 US20	Mix	ED73_sand	b2	248	587	835
SU294	US60	US20	1090	1027	US20	US60	US20 US60	Mix	ED73_sand	b2	871	333	1204
SU295	US11	US39	1015	1057	US39	US11	US39 US11	Mix	ED73_sand	b2	494	494	988
SU296	US13	US110	1017	2079 b	US110	US13	US110 US13	Mix	ED73_sand	b2	646	268	914
SU297	US76	US60	2022	1090	US60	US76	US60 US76	Mix	ED73_sand	b2	285	661	946
SU298	US65	US11	1100	1015	US11	US65	US11 US65	Mix	ED73_sand	b2	441	502	943
SU299	US22	US13	1032	1017	US13	US22	US13 US22	Mix	ED73_sand	b2	560	611	1171
SU300	US101	US76	2063	2022	US76	US101	US76 US101	Mix	ED73_sand	b2	990	225	1215
SU301	US29	US65	1042	1100	US65	US29	US65 US29	Mix	ED73_sand	b2	539	313	852
SU303	US34	US101	1048 b	2063	US101	US34	US101 US34	Mix	ED73_sand	b2	195	772	967
SU304	US4	US29	1004	1042	US29	US4	US29 US4	Mix	ED73_sand	b2	449	457	906
SU306	US57	Sav	1085	Sav	Sav	US57	Sav US57	Mix	ED73_sand	b2	682	411	1093
SU307	US20	US17	1027	1024	US17	US20	US17 US20	Mix	ED73_sand	b2	261	655	916
SU308	US39	US62	1057	1095	US62	US39	US62 US39	Mix	ED73_sand	b2	498	539	1037
SU310	US60	US57	1090	1085	US57	US60	US57 US60	Mix	ED73_sand	b2	623	628	1251
SU311	US11	US20	1015	1027	US20	US11	US20 US11	Mix	ED73_sand	b2	589	143	732
SU312	US13	US39	1017	1057	US39	US13	US39 US13	Mix	ED73_sand	b2	542	457	999
SU313	US76	US110	2022	2079 b	US110	US76	US110 US76	Mix	ED73_sand	b2	316	323	639
SU314	US65	US60	1100	1090	US60	US65	US60 US65	Mix	ED73_sand	b2	239	844	1083
SU315	US22	US11	1032	1015	US11	US22	US11 US22	Mix	ED73_sand	b2	648	544	1192
SU316	US101	US13	2063	1017	US13	US101	US13 US101	Mix	ED73_sand	b2	882	447	1329
SU318	US122	US65	2105	1100	US65	US122	US65 US122	Mix	ED73_sand	b2	352	500	852
SU319	US34	US22	1048 b	1032	US22	US34	US22 US34	Mix	ED73_sand	b2	370	630	1000
SU320	US4	US101	1004	2063	US101	US4	US101 US4	Mix	ED73_sand	b2	427	894	1321
SU321	US57	Uk	1085	Uk	Uk	US57	Uk US57	Mix	ED73_sand	b2	656	587	1243
SU322	US20	Sav	1027	Sav	Sav	US20	Sav US20	Mix	ED73_sand	b2	209	535	744
SU323	US39	US17	1057	1024	US17	US39	US17 US39	Mix	ED73_sand	b2	424	467	891
SU324	US110	US62	2079 b	1095	US62	US110	US62 US110	Mix	ED73_sand	b2	325	394	719
SU325	US60	US32	1090	1045 a	US32	US60	US32 US60	Mix	ED73_sand	b2	798	190	988
SU326	US11	US57	1015	1085	US57	US11	US57 US11	Mix	ED73_sand	b2	486	688	1174
SU328	US76	US39	2022	1057	US39	US76	US39 US76	Mix	ED73_sand	b2	144	584	728
SU329	US65	US110	1100	2079 b	US110	US65	US110 US65	Mix	ED73_sand	b2	519	441	960
SU330	US22	US60	1032	1090	US60	US22	US60 US22	Mix	ED73_sand	b2	474	587	1061
SU331	US101	US11	2063	1015	US11	US101	US11 US101	Mix	ED73_sand	b2	597	424	1021
SU332	US29	US13	1042	1017	US13	US29	US13 US29	Mix	ED73_sand	b2	539	484	1023
SU334	US34	US65	1048 b	1100	US65	US34	US65 US34	Mix	ED73_sand	b2	310	536	846
SU335	US4	US22	1004	1032	US22	US4	US22 US4	Mix	ED73_sand	b2	488	729	1217
SU337	US39	Sav	1057	Sav	Sav	US39	Sav US39	Mix	ED73_sand	b2	560	314	874
SU338	US110	US17	2079 b	1024	US17	US110	US17 US110	Mix	ED73_sand	b2	298	510	808
SU339	US60	US62	1090	1095	US62	US60	US62 US60	Mix	ED73_sand	b2	780	369	1149
SU343	US65	US39	1100	1057	US39	US65	US39 US65	Mix	ED73_sand	b2	405	492	897
SU344	US22	US110	1032	2079 b	US110	US22	US110 US22	Mix	ED73_sand	b2	593	353	946
SU345	US101	US60	2063	1090	US60	US101	US60 US101	Mix	ED73_sand	b2	557	464	1021
SU347	US122	US13	2105	1017	US13	US122	US13 US122	Mix	ED73_sand	b2	294	675	969
SU348	US34	US76	1048 b	2022	US76	US34	US76 US34	Mix	ED73_sand	b2	330	340	670
SU350	US39	Uk	1057	Uk	Uk	US39	Uk US39	Mix	ED73_sand	b2	400	526	926
SU352	US60	US17	1090	1024	US17	US60	US17 US60	Mix	ED73_sand	b2	742	454	1196
SU353	US11	US62	1015	1095	US62	US11	US62 US11	Mix	ED73_sand	b2	511	363	874
SU356	US65	US20	1100	1027	US20	US65	US20 US65	Mix	ED73_sand	b2	544	315	859
SU357	US22	US39	1032	1057	US39	US22	US39 US22	Mix	ED73_sand	b2	563	531	1094
SU358	US101	US110	2063	2079 b	US110	US101	US110 US101	Mix	ED73_sand	b2	766	271	1037
SU361	US34	US13	1048 b	1017	US13	US34	US13 US34	Mix	ED73_sand	b2	456	724	1180
SU363	US110	Uk	2079 b	Uk	Uk	US110	Uk US110	Mix	ED73_sand	b2	345	753	1098
SU364	US60	Sav	1090	Sav	Sav	US60	Sav US60	Mix	ED73_sand	b2	860	397	1257
SU365	US11	US17	1015	1024	US17	US11	US17 US11	Mix	ED73_sand	b2	518	427	945
SU366	US13	US62	1017	1095	US62	US13	US62 US13	Mix	ED73_sand	b2	563	457	1020
SU367	US76	US32	2022	1045 a	US32	US76	US32 US76	Mix	ED73_sand	b2	332	260	592
SU368	US65	US57	1100	1085	US57	US65	US57 US65	Mix	ED73_sand	b2	523	577	1100
SU369	US22	US20	1032	1027	US20	US22	US20 US22	Mix	ED73_sand	b2	772	199	971
SU370	US101	US39	2063	1057	US39	US101	US39 US101	Mix	ED73_sand	b2	752	280	1032
SU371	US29	US110	1042	2079 b	US110	US29	US110 US29	Mix	ED73_sand	b2	573	281	854
SU372	US122	US60	2105	1090	US60	US122	US60 US122	Mix	ED73_sand	b2	420	716	1136
SU373	US34	US11	1048 b	1015	US11	US34	US11 US34	Mix	ED73_sand	b2	531	642	1173
SU374	US4	US13	1004	1017	US13	US4	US13 US4	Mix	ED73_sand	b2	372	628	1000
SU375	US60	Uk	1090	Uk	Uk	US60	Uk US60	Mix	ED73_sand	b2	614	598	1212
SU376	US11	Sav	1015	Sav	Sav	US11	Sav US11	Mix	ED73_sand	b2	620	407	1027
SU377	US13	US17	1017	1024	US17	US13	US17 US13	Mix	ED73_sand	b2	599	488	1087
SU378	US76	US62	2022	1095	US62	US76	US62 US76	Mix	ED73_sand	b2	262	543	805
SU379	US65	US32	1100	1045 a	US32	US65	US32 US65	Mix	ED73_sand	b2	467	283	750
SU380	US22	US57	1032	1085	US57	US22	US57 US22	Mix	ED73_sand	b2	623	570	1193
SU383	US122	US110	2105	2079 b	US110	US122	US110 US122	Mix	ED73_sand	b2	591	243	834
SU384	US34	US60	1048 b	1090	US60	US34	US60 US34	Mix	ED73_sand	b2	333	800	1133
SU386	US11	Uk	1015	Uk	Uk	US11	Uk US11	Mix	ED73_sand	b2	393	657	1050
SU387	US13	Sav	1017	Sav	Sav	US13	Sav US13	Mix	ED73_sand	b2	589	NA	NA
SU388	US76	US17	2022	1024	US17	US76	US17 US76	Mix	ED73_sand	b2	261	514	775
SU389	US65	US62	1100	1095	US62	US65	US62 US65	Mix	ED73_sand	b2	394	440	834
SU390	US22	US32	1032	1045 a	US32	US22	US32 US22	Mix	ED73_sand	b2	542	233	775
SU391	US101	US57	2063	1085	US57	US101	US57 US101	Mix	ED73_sand	b2	671	510	1181
SU393	US122	US39	2105	1057	US39	US122	US39 US122	Mix	ED73_sand	b2	307	473	780
SU395	US4	US60	1004	1090	US60	US4	US60 US4	Mix	ED73_sand	b2	403	682	1085
SU396	US13	Uk	1017	Uk	Uk	US13	Uk US13	Mix	ED73_sand	b2	363	636	999
SU397	US76	Sav	2022	Sav	Sav	US76	Sav US76	Mix	ED73_sand	b2	396	534	930
SU398	US65	US17	1100	1024	US17	US65	US17 US65	Mix	ED73_sand	b2	476	479	955
SU399	US22	US62	1032	1095	US62	US22	US62 US22	Mix	ED73_sand	b2	671	442	1113
SU401	US29	US57	1042	1085	US57	US29	US57 US29	Mix	ED73_sand	b2	413	652	1065
SU402	US122	US20	2105	1027	US20	US122	US20 US122	Mix	ED73_sand	b2	519	192	711
SU403	US34	US39	1048 b	1057	US39	US34	US39 US34	Mix	ED73_sand	b2	366	537	903
SU404	US4	US110	1004	2079 b	US110	US4	US110 US4	Mix	ED73_sand	b2	295	406	701
SU405	US76	Uk	2022	Uk	Uk	US76	Uk US76	Mix	ED73_sand	b2	233	767	1000
SU406	US65	Sav	1100	Sav	Sav	US65	Sav US65	Mix	ED73_sand	b2	529	463	992
SU407	US22	US17	1032	1024	US17	US22	US17 US22	Mix	ED73_sand	b2	499	376	875
SU408	US101	US62	2063	1095	US62	US101	US62 US101	Mix	ED73_sand	b2	742	281	1023
SU411	US34	US20	1048 b	1027	US20	US34	US20 US34	Mix	ED73_sand	b2	374	210	584
SU412	US4	US39	1004	1057	US39	US4	US39 US4	Mix	ED73_sand	b2	315	567	882
SU413	US65	Uk	1100	Uk	Uk	US65	Uk US65	Mix	ED73_sand	b2	409	597	1006
SU414	US22	Sav	1032	Sav	Sav	US22	Sav US22	Mix	ED73_sand	b2	344	163	507
SU415	US101	US17	2063	1024	US17	US101	US17 US101	Mix	ED73_sand	b2	764	325	1089
SU417	US122	US32	2105	1045 a	US32	US122	US32 US122	Mix	ED73_sand	b2	524	298	822
SU418	US34	US57	1048 b	1085	US57	US34	US57 US34	Mix	ED73_sand	b2	342	644	986
SU419	US4	US20	1004	1027	US20	US4	US20 US4	Mix	ED73_sand	b2	400	229	629
SU420	US22	Uk	1032	Uk	Uk	US22	Uk US22	Mix	ED73_sand	b2	501	663	1164
SU421	US101	Sav	2063	Sav	Sav	US101	Sav US101	Mix	ED73_sand	b2	848	377	1225
SU422	US29	US17	1042	1024	US17	US29	US17 US29	Mix	ED73_sand	b2	442	616	1058
SU423	US122	US62	2105	1095	US62	US122	US62 US122	Mix	ED73_sand	b2	517	459	976
SU425	US4	US57	1004	1085	US57	US4	US57 US4	Mix	ED73_sand	b2	293	313	606
SU426	US101	Uk	2063	Uk	Uk	US101	Uk US101	Mix	ED73_sand	b2	658	415	1073
SU428	US122	US17	2105	1024	US17	US122	US17 US122	Mix	ED73_sand	b2	386	448	834
SU430	US4	US32	1004	1045 a	US32	US4	US32 US4	Mix	ED73_sand	b2	526	383	909
SU431	US29	Uk	1042	Uk	Uk	US29	Uk US29	Mix	ED73_sand	b2	510	524	1034
SU432	US122	Sav	2105	Sav	Sav	US122	Sav US122	Mix	ED73_sand	b2	347	350	697
SU433	US34	US17	1048 b	1024	US17	US34	US17 US34	Mix	ED73_sand	b2	254	556	810
SU434	US4	US62	1004	1095	US62	US4	US62 US4	Mix	ED73_sand	b2	268	497	765
SU435	US122	Uk	2105	Uk	Uk	US122	Uk US122	Mix	ED73_sand	b2	382	660	1042
SU436	US34	Sav	1048 b	Sav	Sav	US34	Sav US34	Mix	ED73_sand	b2	401	444	845
SU438	US34	Uk	1048 b	Uk	Uk	US34	Uk US34	Mix	ED73_sand	b2	284	717	1001
SU441	Uk	Uk	Uk	Uk	Uk	Uk	Uk Uk	Mono	ED73_sand	b2	517	452	969
SU442	Sav	Sav	Sav	Sav	Sav	Sav	Sav Sav	Mono	ED73_sand	b2	436	475	911
SU443	US17	US17	1024	1024	US17	US17	US17 US17	Mono	ED73_sand	b2	463	425	888
SU444	US62	US62	1095	1095	US62	US62	US62 US62	Mono	ED73_sand	b2	511	521	1032
SU445	US32	US32	1045 a	1045 a	US32	US32	US32 US32	Mono	ED73_sand	b2	470	255	725
SU446	US57	US57	1085	1085	US57	US57	US57 US57	Mono	ED73_sand	b2	621	683	1304
SU447	US20	US20	1027	1027	US20	US20	US20 US20	Mono	ED73_sand	b2	330	250	580
SU448	US39	US39	1057	1057	US39	US39	US39 US39	Mono	ED73_sand	b2	399	522	921
SU450	US60	US60	1090	1090	US60	US60	US60 US60	Mono	ED73_sand	b2	655	683	1338
SU451	US11	US11	1015	1015	US11	US11	US11 US11	Mono	ED73_sand	b2	484	407	891
SU452	US13	US13	1017	1017	US13	US13	US13 US13	Mono	ED73_sand	b2	536	555	1091
SU454	US65	US65	1100	1100	US65	US65	US65 US65	Mono	ED73_sand	b2	338	437	775
SU455	US22	US22	1032	1032	US22	US22	US22 US22	Mono	ED73_sand	b2	503	499	1002
SU456	US101	US101	2063	2063	US101	US101	US101 US101	Mono	ED73_sand	b2	516	560	1076
SU457	US29	US29	1042	1042	US29	US29	US29 US29	Mono	ED73_sand	b2	433	588	1021
SU458	US122	US122	2105	2105	US122	US122	US122 US122	Mono	ED73_sand	b2	485	515	1000
SU459	US34	US34	1048 b	1048 b	US34	US34	US34 US34	Mono	ED73_sand	b2	492	463	955
SU461	Uk	Uk	Uk	Uk	Uk	Uk	Uk Uk	Mono	Sand_Ed73	b3	291	221	512
SU462	Sav	Sav	Sav	Sav	Sav	Sav	Sav Sav	Mono	Sand_Ed73	b3	275	264	539
SU463	US17	US17	1024	1024	US17	US17	US17 US17	Mono	Sand_Ed73	b3	328	366	694
SU464	US62	US62	1095	1095	US62	US62	US62 US62	Mono	Sand_Ed73	b3	304	294	598
SU465	US32	US32	1045 a	1045 a	US32	US32	US32 US32	Mono	Sand_Ed73	b3	297	230	527
SU466	US57	US57	1085	1085	US57	US57	US57 US57	Mono	Sand_Ed73	b3	296	324	620
SU467	US20	US20	1027	1027	US20	US20	US20 US20	Mono	Sand_Ed73	b3	266	288	554
SU468	US39	US39	1057	1057	US39	US39	US39 US39	Mono	Sand_Ed73	b3	261	258	519
SU469	US110	US110	2079 b	2079 b	US110	US110	US110 US110	Mono	Sand_Ed73	b3	305	306	611
SU470	US60	US60	1090	1090	US60	US60	US60 US60	Mono	Sand_Ed73	b3	390	423	813
SU471	US11	US11	1015	1015	US11	US11	US11 US11	Mono	Sand_Ed73	b3	390	348	738
SU472	US13	US13	1017	1017	US13	US13	US13 US13	Mono	Sand_Ed73	b3	336	280	616
SU473	US76	US76	2022	2022	US76	US76	US76 US76	Mono	Sand_Ed73	b3	307	315	622
SU474	US65	US65	1100	1100	US65	US65	US65 US65	Mono	Sand_Ed73	b3	304	305	609
SU475	US22	US22	1032	1032	US22	US22	US22 US22	Mono	Sand_Ed73	b3	276	271	547
SU476	US101	US101	2063	2063	US101	US101	US101 US101	Mono	Sand_Ed73	b3	386	342	728
SU477	US29	US29	1042	1042	US29	US29	US29 US29	Mono	Sand_Ed73	b3	329	288	617
SU478	US122	US122	2105	2105	US122	US122	US122 US122	Mono	Sand_Ed73	b3	294	318	612
SU479	US34	US34	1048 b	1048 b	US34	US34	US34 US34	Mono	Sand_Ed73	b3	355	352	707
SU480	US4	US4	1004	1004	US4	US4	US4 US4	Mono	Sand_Ed73	b3	275	260	535
SU481	Uk	Sav	Uk	Sav	Uk	Sav	Uk Sav	Mix	Sand_Ed73	b3	442	183	625
SU482	Sav	US17	Sav	1024	Sav	US17	Sav US17	Mix	Sand_Ed73	b3	210	407	617
SU483	US17	US62	1024	1095	US17	US62	US17 US62	Mix	Sand_Ed73	b3	360	442	802
SU484	US62	US32	1095	1045 a	US62	US32	US62 US32	Mix	Sand_Ed73	b3	367	319	686
SU485	US32	US57	1045 a	1085	US32	US57	US32 US57	Mix	Sand_Ed73	b3	233	358	591
SU486	US57	US20	1085	1027	US57	US20	US57 US20	Mix	Sand_Ed73	b3	394	262	656
SU487	US20	US39	1027	1057	US20	US39	US20 US39	Mix	Sand_Ed73	b3	194	265	459
SU488	US39	US110	1057	2079 b	US39	US110	US39 US110	Mix	Sand_Ed73	b3	298	208	506
SU489	US110	US60	2079 b	1090	US110	US60	US110 US60	Mix	Sand_Ed73	b3	224	370	594
SU490	US60	US11	1090	1015	US60	US11	US60 US11	Mix	Sand_Ed73	b3	403	376	779
SU491	US11	US13	1015	1017	US11	US13	US11 US13	Mix	Sand_Ed73	b3	348	467	815
SU492	US13	US76	1017	2022	US13	US76	US13 US76	Mix	Sand_Ed73	b3	288	294	582
SU493	US76	US65	2022	1100	US76	US65	US76 US65	Mix	Sand_Ed73	b3	335	283	618
SU494	US65	US22	1100	1032	US65	US22	US65 US22	Mix	Sand_Ed73	b3	264	312	576
SU495	US22	US101	1032	2063	US22	US101	US22 US101	Mix	Sand_Ed73	b3	264	409	673
SU496	US101	US29	2063	1042	US101	US29	US101 US29	Mix	Sand_Ed73	b3	439	286	725
SU497	US29	US122	1042	2105	US29	US122	US29 US122	Mix	Sand_Ed73	b3	307	181	488
SU498	US122	US34	2105	1048 b	US122	US34	US122 US34	Mix	Sand_Ed73	b3	301	269	570
SU499	US34	US4	1048 b	1004	US34	US4	US34 US4	Mix	Sand_Ed73	b3	360	330	690
SU500	Uk	US17	Uk	1024	Uk	US17	Uk US17	Mix	Sand_Ed73	b3	302	273	575
SU501	Sav	US62	Sav	1095	Sav	US62	Sav US62	Mix	Sand_Ed73	b3	229	431	660
SU502	US17	US32	1024	1045 a	US17	US32	US17 US32	Mix	Sand_Ed73	b3	365	267	632
SU503	US62	US57	1095	1085	US62	US57	US62 US57	Mix	Sand_Ed73	b3	254	375	629
SU504	US32	US20	1045 a	1027	US32	US20	US32 US20	Mix	Sand_Ed73	b3	264	257	521
SU505	US57	US39	1085	1057	US57	US39	US57 US39	Mix	Sand_Ed73	b3	401	297	698
SU507	US39	US60	1057	1090	US39	US60	US39 US60	Mix	Sand_Ed73	b3	370	260	630
SU508	US110	US11	2079 b	1015	US110	US11	US110 US11	Mix	Sand_Ed73	b3	288	407	695
SU509	US60	US13	1090	1017	US60	US13	US60 US13	Mix	Sand_Ed73	b3	393	296	689
SU510	US11	US76	1015	2022	US11	US76	US11 US76	Mix	Sand_Ed73	b3	314	356	670
SU511	US13	US65	1017	1100	US13	US65	US13 US65	Mix	Sand_Ed73	b3	351	310	661
SU512	US76	US22	2022	1032	US76	US22	US76 US22	Mix	Sand_Ed73	b3	287	408	695
SU513	US65	US101	1100	2063	US65	US101	US65 US101	Mix	Sand_Ed73	b3	228	362	590
SU514	US22	US29	1032	1042	US22	US29	US22 US29	Mix	Sand_Ed73	b3	379	320	699
SU515	US101	US122	2063	2105	US101	US122	US101 US122	Mix	Sand_Ed73	b3	444	262	706
SU516	US29	US34	1042	1048 b	US29	US34	US29 US34	Mix	Sand_Ed73	b3	258	263	521
SU517	US122	US4	2105	1004	US122	US4	US122 US4	Mix	Sand_Ed73	b3	313	217	530
SU518	Uk	US62	Uk	1095	Uk	US62	Uk US62	Mix	Sand_Ed73	b3	283	289	572
SU519	Sav	US32	Sav	1045 a	Sav	US32	Sav US32	Mix	Sand_Ed73	b3	216	333	549
SU522	US32	US39	1045 a	1057	US32	US39	US32 US39	Mix	Sand_Ed73	b3	260	316	576
SU523	US57	US110	1085	2079 b	US57	US110	US57 US110	Mix	Sand_Ed73	b3	283	297	580
SU524	US20	US60	1027	1090	US20	US60	US20 US60	Mix	Sand_Ed73	b3	182	433	615
SU525	US39	US11	1057	1015	US39	US11	US39 US11	Mix	Sand_Ed73	b3	384	325	709
SU526	US110	US13	2079 b	1017	US110	US13	US110 US13	Mix	Sand_Ed73	b3	302	340	642
SU527	US60	US76	1090	2022	US60	US76	US60 US76	Mix	Sand_Ed73	b3	470	243	713
SU528	US11	US65	1015	1100	US11	US65	US11 US65	Mix	Sand_Ed73	b3	363	263	626
SU529	US13	US22	1017	1032	US13	US22	US13 US22	Mix	Sand_Ed73	b3	360	397	757
SU530	US76	US101	2022	2063	US76	US101	US76 US101	Mix	Sand_Ed73	b3	160	441	601
SU531	US65	US29	1100	1042	US65	US29	US65 US29	Mix	Sand_Ed73	b3	302	305	607
SU532	US22	US122	1032	2105	US22	US122	US22 US122	Mix	Sand_Ed73	b3	314	324	638
SU533	US101	US34	2063	1048 b	US101	US34	US101 US34	Mix	Sand_Ed73	b3	408	288	696
SU534	US29	US4	1042	1004	US29	US4	US29 US4	Mix	Sand_Ed73	b3	279	292	571
SU535	Uk	US32	Uk	1045 a	Uk	US32	Uk US32	Mix	Sand_Ed73	b3	356	198	554
SU536	Sav	US57	Sav	1085	Sav	US57	Sav US57	Mix	Sand_Ed73	b3	172	411	583
SU537	US17	US20	1024	1027	US17	US20	US17 US20	Mix	Sand_Ed73	b3	406	232	638
SU538	US62	US39	1095	1057	US62	US39	US62 US39	Mix	Sand_Ed73	b3	205	280	485
SU539	US32	US110	1045 a	2079 b	US32	US110	US32 US110	Mix	Sand_Ed73	b3	252	284	536
SU540	US57	US60	1085	1090	US57	US60	US57 US60	Mix	Sand_Ed73	b3	266	481	747
SU541	US20	US11	1027	1015	US20	US11	US20 US11	Mix	Sand_Ed73	b3	282	374	656
SU542	US39	US13	1057	1017	US39	US13	US39 US13	Mix	Sand_Ed73	b3	269	310	579
SU543	US110	US76	2079 b	2022	US110	US76	US110 US76	Mix	Sand_Ed73	b3	261	253	514
SU544	US60	US65	1090	1100	US60	US65	US60 US65	Mix	Sand_Ed73	b3	371	283	654
SU545	US11	US22	1015	1032	US11	US22	US11 US22	Mix	Sand_Ed73	b3	343	358	701
SU546	US13	US101	1017	2063	US13	US101	US13 US101	Mix	Sand_Ed73	b3	276	363	639
SU547	US76	US29	2022	1042	US76	US29	US76 US29	Mix	Sand_Ed73	b3	326	313	639
SU548	US65	US122	1100	2105	US65	US122	US65 US122	Mix	Sand_Ed73	b3	276	318	594
SU550	US101	US4	2063	1004	US101	US4	US101 US4	Mix	Sand_Ed73	b3	428	197	625
SU551	Uk	US57	Uk	1085	Uk	US57	Uk US57	Mix	Sand_Ed73	b3	378	266	644
SU552	Sav	US20	Sav	1027	Sav	US20	Sav US20	Mix	Sand_Ed73	b3	255	272	527
SU553	US17	US39	1024	1057	US17	US39	US17 US39	Mix	Sand_Ed73	b3	296	357	653
SU555	US32	US60	1045 a	1090	US32	US60	US32 US60	Mix	Sand_Ed73	b3	213	476	689
SU556	US57	US11	1085	1015	US57	US11	US57 US11	Mix	Sand_Ed73	b3	289	303	592
SU557	US20	US13	1027	1017	US20	US13	US20 US13	Mix	Sand_Ed73	b3	266	490	756
SU558	US39	US76	1057	2022	US39	US76	US39 US76	Mix	Sand_Ed73	b3	357	244	601
SU559	US110	US65	2079 b	1100	US110	US65	US110 US65	Mix	Sand_Ed73	b3	349	371	720
SU560	US60	US22	1090	1032	US60	US22	US60 US22	Mix	Sand_Ed73	b3	355	353	708
SU561	US11	US101	1015	2063	US11	US101	US11 US101	Mix	Sand_Ed73	b3	312	486	798
SU562	US13	US29	1017	1042	US13	US29	US13 US29	Mix	Sand_Ed73	b3	327	256	583
SU563	US76	US122	2022	2105	US76	US122	US76 US122	Mix	Sand_Ed73	b3	266	360	626
SU564	US65	US34	1100	1048 b	US65	US34	US65 US34	Mix	Sand_Ed73	b3	317	366	683
SU565	US22	US4	1032	1004	US22	US4	US22 US4	Mix	Sand_Ed73	b3	319	311	630
SU566	Uk	US20	Uk	1027	Uk	US20	Uk US20	Mix	Sand_Ed73	b3	433	245	678
SU567	Sav	US39	Sav	1057	Sav	US39	Sav US39	Mix	Sand_Ed73	b3	203	328	531
SU568	US17	US110	1024	2079 b	US17	US110	US17 US110	Mix	Sand_Ed73	b3	419	247	666
SU569	US62	US60	1095	1090	US62	US60	US62 US60	Mix	Sand_Ed73	b3	237	459	696
SU570	US32	US11	1045 a	1015	US32	US11	US32 US11	Mix	Sand_Ed73	b3	215	369	584
SU571	US57	US13	1085	1017	US57	US13	US57 US13	Mix	Sand_Ed73	b3	306	282	588
SU573	US39	US65	1057	1100	US39	US65	US39 US65	Mix	Sand_Ed73	b3	316	283	599
SU575	US60	US101	1090	2063	US60	US101	US60 US101	Mix	Sand_Ed73	b3	306	350	656
SU576	US11	US29	1015	1042	US11	US29	US11 US29	Mix	Sand_Ed73	b3	249	398	647
SU577	US13	US122	1017	2105	US13	US122	US13 US122	Mix	Sand_Ed73	b3	441	370	811
SU578	US76	US34	2022	1048 b	US76	US34	US76 US34	Mix	Sand_Ed73	b3	268	297	565
SU579	US65	US4	1100	1004	US65	US4	US65 US4	Mix	Sand_Ed73	b3	297	272	569
SU580	Uk	US39	Uk	1057	Uk	US39	Uk US39	Mix	Sand_Ed73	b3	324	334	658
SU581	Sav	US110	Sav	2079 b	Sav	US110	Sav US110	Mix	Sand_Ed73	b3	238	319	557
SU582	US17	US60	1024	1090	US17	US60	US17 US60	Mix	Sand_Ed73	b3	236	392	628
SU583	US62	US11	1095	1015	US62	US11	US62 US11	Mix	Sand_Ed73	b3	255	316	571
SU584	US32	US13	1045 a	1017	US32	US13	US32 US13	Mix	Sand_Ed73	b3	325	391	716
SU585	US57	US76	1085	2022	US57	US76	US57 US76	Mix	Sand_Ed73	b3	384	277	661
SU586	US20	US65	1027	1100	US20	US65	US20 US65	Mix	Sand_Ed73	b3	264	300	564
SU587	US39	US22	1057	1032	US39	US22	US39 US22	Mix	Sand_Ed73	b3	335	272	607
SU588	US110	US101	2079 b	2063	US110	US101	US110 US101	Mix	Sand_Ed73	b3	266	456	722
SU589	US60	US29	1090	1042	US60	US29	US60 US29	Mix	Sand_Ed73	b3	379	235	614
SU590	US11	US122	1015	2105	US11	US122	US11 US122	Mix	Sand_Ed73	b3	353	380	733
SU591	US13	US34	1017	1048 b	US13	US34	US13 US34	Mix	Sand_Ed73	b3	304	266	570
SU592	US76	US4	2022	1004	US76	US4	US76 US4	Mix	Sand_Ed73	b3	265	307	572
SU593	Uk	US110	Uk	2079 b	Uk	US110	Uk US110	Mix	Sand_Ed73	b3	351	296	647
SU594	Sav	US60	Sav	1090	Sav	US60	Sav US60	Mix	Sand_Ed73	b3	143	437	580
SU595	US17	US11	1024	1015	US17	US11	US17 US11	Mix	Sand_Ed73	b3	348	387	735
SU596	US62	US13	1095	1017	US62	US13	US62 US13	Mix	Sand_Ed73	b3	297	378	675
SU597	US32	US76	1045 a	2022	US32	US76	US32 US76	Mix	Sand_Ed73	b3	234	312	546
SU598	US57	US65	1085	1100	US57	US65	US57 US65	Mix	Sand_Ed73	b3	305	292	597
SU599	US20	US22	1027	1032	US20	US22	US20 US22	Mix	Sand_Ed73	b3	217	446	663
SU600	US39	US101	1057	2063	US39	US101	US39 US101	Mix	Sand_Ed73	b3	254	426	680
SU601	US110	US29	2079 b	1042	US110	US29	US110 US29	Mix	Sand_Ed73	b3	354	422	776
SU602	US60	US122	1090	2105	US60	US122	US60 US122	Mix	Sand_Ed73	b3	386	259	645
SU603	US11	US34	1015	1048 b	US11	US34	US11 US34	Mix	Sand_Ed73	b3	296	412	708
SU604	US13	US4	1017	1004	US13	US4	US13 US4	Mix	Sand_Ed73	b3	403	277	680
SU605	Uk	US60	Uk	1090	Uk	US60	Uk US60	Mix	Sand_Ed73	b3	304	382	686
SU606	Sav	US11	Sav	1015	Sav	US11	Sav US11	Mix	Sand_Ed73	b3	213	375	588
SU607	US17	US13	1024	1017	US17	US13	US17 US13	Mix	Sand_Ed73	b3	351	349	700
SU608	US62	US76	1095	2022	US62	US76	US62 US76	Mix	Sand_Ed73	b3	319	323	642
SU609	US32	US65	1045 a	1100	US32	US65	US32 US65	Mix	Sand_Ed73	b3	170	262	432
SU610	US57	US22	1085	1032	US57	US22	US57 US22	Mix	Sand_Ed73	b3	245	315	560
SU611	US20	US101	1027	2063	US20	US101	US20 US101	Mix	Sand_Ed73	b3	184	399	583
SU612	US39	US29	1057	1042	US39	US29	US39 US29	Mix	Sand_Ed73	b3	279	254	533
SU613	US110	US122	2079 b	2105	US110	US122	US110 US122	Mix	Sand_Ed73	b3	296	337	633
SU614	US60	US34	1090	1048 b	US60	US34	US60 US34	Mix	Sand_Ed73	b3	212	308	520
SU615	US11	US4	1015	1004	US11	US4	US11 US4	Mix	Sand_Ed73	b3	417	284	701
SU616	Uk	US11	Uk	1015	Uk	US11	Uk US11	Mix	Sand_Ed73	b3	314	343	657
SU617	Sav	US13	Sav	1017	Sav	US13	Sav US13	Mix	Sand_Ed73	b3	205	343	548
SU618	US17	US76	1024	2022	US17	US76	US17 US76	Mix	Sand_Ed73	b3	357	263	620
SU619	US62	US65	1095	1100	US62	US65	US62 US65	Mix	Sand_Ed73	b3	329	295	624
SU620	US32	US22	1045 a	1032	US32	US22	US32 US22	Mix	Sand_Ed73	b3	267	400	667
SU621	US57	US101	1085	2063	US57	US101	US57 US101	Mix	Sand_Ed73	b3	302	381	683
SU622	US20	US29	1027	1042	US20	US29	US20 US29	Mix	Sand_Ed73	b3	237	333	570
SU623	US39	US122	1057	2105	US39	US122	US39 US122	Mix	Sand_Ed73	b3	347	325	672
SU624	US110	US34	2079 b	1048 b	US110	US34	US110 US34	Mix	Sand_Ed73	b3	324	338	662
SU625	US60	US4	1090	1004	US60	US4	US60 US4	Mix	Sand_Ed73	b3	458	266	724
SU626	Uk	US13	Uk	1017	Uk	US13	Uk US13	Mix	Sand_Ed73	b3	299	293	592
SU627	Sav	US76	Sav	2022	Sav	US76	Sav US76	Mix	Sand_Ed73	b3	151	338	489
SU628	US17	US65	1024	1100	US17	US65	US17 US65	Mix	Sand_Ed73	b3	365	270	635
SU629	US62	US22	1095	1032	US62	US22	US62 US22	Mix	Sand_Ed73	b3	372	507	879
SU630	US32	US101	1045 a	2063	US32	US101	US32 US101	Mix	Sand_Ed73	b3	179	454	633
SU631	US57	US29	1085	1042	US57	US29	US57 US29	Mix	Sand_Ed73	b3	350	271	621
SU632	US20	US122	1027	2105	US20	US122	US20 US122	Mix	Sand_Ed73	b3	215	259	474
SU633	US39	US34	1057	1048 b	US39	US34	US39 US34	Mix	Sand_Ed73	b3	294	270	564
SU634	US110	US4	2079 b	1004	US110	US4	US110 US4	Mix	Sand_Ed73	b3	322	267	589
SU635	Uk	US76	Uk	2022	Uk	US76	Uk US76	Mix	Sand_Ed73	b3	402	270	672
SU636	Sav	US65	Sav	1100	Sav	US65	Sav US65	Mix	Sand_Ed73	b3	228	358	586
SU638	US62	US101	1095	2063	US62	US101	US62 US101	Mix	Sand_Ed73	b3	251	502	753
SU639	US32	US29	1045 a	1042	US32	US29	US32 US29	Mix	Sand_Ed73	b3	308	432	740
SU640	US57	US122	1085	2105	US57	US122	US57 US122	Mix	Sand_Ed73	b3	315	300	615
SU641	US20	US34	1027	1048 b	US20	US34	US20 US34	Mix	Sand_Ed73	b3	204	328	532
SU642	US39	US4	1057	1004	US39	US4	US39 US4	Mix	Sand_Ed73	b3	261	294	555
SU643	Uk	US65	Uk	1100	Uk	US65	Uk US65	Mix	Sand_Ed73	b3	357	220	577
SU644	Sav	US22	Sav	1032	Sav	US22	Sav US22	Mix	Sand_Ed73	b3	223	416	639
SU645	US17	US101	1024	2063	US17	US101	US17 US101	Mix	Sand_Ed73	b3	243	375	618
SU646	US62	US29	1095	1042	US62	US29	US62 US29	Mix	Sand_Ed73	b3	293	385	678
SU647	US32	US122	1045 a	2105	US32	US122	US32 US122	Mix	Sand_Ed73	b3	287	338	625
SU648	US57	US34	1085	1048 b	US57	US34	US57 US34	Mix	Sand_Ed73	b3	280	355	635
SU649	US20	US4	1027	1004	US20	US4	US20 US4	Mix	Sand_Ed73	b3	259	317	576
SU650	Uk	US22	Uk	1032	Uk	US22	Uk US22	Mix	Sand_Ed73	b3	374	331	705
SU651	Sav	US101	Sav	2063	Sav	US101	Sav US101	Mix	Sand_Ed73	b3	202	544	746
SU652	US17	US29	1024	1042	US17	US29	US17 US29	Mix	Sand_Ed73	b3	360	290	650
SU653	US62	US122	1095	2105	US62	US122	US62 US122	Mix	Sand_Ed73	b3	371	296	667
SU654	US32	US34	1045 a	1048 b	US32	US34	US32 US34	Mix	Sand_Ed73	b3	299	380	679
SU655	US57	US4	1085	1004	US57	US4	US57 US4	Mix	Sand_Ed73	b3	341	310	651
SU656	Uk	US101	Uk	2063	Uk	US101	Uk US101	Mix	Sand_Ed73	b3	235	375	610
SU657	Sav	US29	Sav	1042	Sav	US29	Sav US29	Mix	Sand_Ed73	b3	199	476	675
SU658	US17	US122	1024	2105	US17	US122	US17 US122	Mix	Sand_Ed73	b3	374	362	736
SU659	US62	US34	1095	1048 b	US62	US34	US62 US34	Mix	Sand_Ed73	b3	278	384	662
SU660	US32	US4	1045 a	1004	US32	US4	US32 US4	Mix	Sand_Ed73	b3	326	387	713
SU661	Uk	US29	Uk	1042	Uk	US29	Uk US29	Mix	Sand_Ed73	b3	331	221	552
SU662	Sav	US122	Sav	2105	Sav	US122	Sav US122	Mix	Sand_Ed73	b3	214	469	683
SU663	US17	US34	1024	1048 b	US17	US34	US17 US34	Mix	Sand_Ed73	b3	327	399	726
SU665	Uk	US122	Uk	2105	Uk	US122	Uk US122	Mix	Sand_Ed73	b3	368	212	580
SU666	Sav	US34	Sav	1048 b	Sav	US34	Sav US34	Mix	Sand_Ed73	b3	171	408	579
SU667	US17	US4	1024	1004	US17	US4	US17 US4	Mix	Sand_Ed73	b3	333	284	617
SU668	Uk	US34	Uk	1048 b	Uk	US34	Uk US34	Mix	Sand_Ed73	b3	339	282	621
SU670	Uk	US4	Uk	1004	Uk	US4	Uk US4	Mix	Sand_Ed73	b3	261	244	505
SU671	Uk	Uk	Uk	Uk	Uk	Uk	Uk Uk	Mono	Sand_Ed73	b3	328	293	621
SU672	Sav	Sav	Sav	Sav	Sav	Sav	Sav Sav	Mono	Sand_Ed73	b3	243	204	447
SU673	US17	US17	1024	1024	US17	US17	US17 US17	Mono	Sand_Ed73	b3	326	332	658
SU674	US62	US62	1095	1095	US62	US62	US62 US62	Mono	Sand_Ed73	b3	336	497	833
SU675	US32	US32	1045 a	1045 a	US32	US32	US32 US32	Mono	Sand_Ed73	b3	259	293	552
SU676	US57	US57	1085	1085	US57	US57	US57 US57	Mono	Sand_Ed73	b3	325	395	720
SU677	US20	US20	1027	1027	US20	US20	US20 US20	Mono	Sand_Ed73	b3	272	233	505
SU678	US39	US39	1057	1057	US39	US39	US39 US39	Mono	Sand_Ed73	b3	305	344	649
SU679	US110	US110	2079 b	2079 b	US110	US110	US110 US110	Mono	Sand_Ed73	b3	305	320	625
SU680	US60	US60	1090	1090	US60	US60	US60 US60	Mono	Sand_Ed73	b3	375	421	796
SU681	US11	US11	1015	1015	US11	US11	US11 US11	Mono	Sand_Ed73	b3	254	274	528
SU682	US13	US13	1017	1017	US13	US13	US13 US13	Mono	Sand_Ed73	b3	365	333	698
SU683	US76	US76	2022	2022	US76	US76	US76 US76	Mono	Sand_Ed73	b3	275	354	629
SU684	US65	US65	1100	1100	US65	US65	US65 US65	Mono	Sand_Ed73	b3	253	271	524
SU685	US22	US22	1032	1032	US22	US22	US22 US22	Mono	Sand_Ed73	b3	366	351	717
SU686	US101	US101	2063	2063	US101	US101	US101 US101	Mono	Sand_Ed73	b3	402	378	780
SU687	US29	US29	1042	1042	US29	US29	US29 US29	Mono	Sand_Ed73	b3	342	315	657
SU688	US122	US122	2105	2105	US122	US122	US122 US122	Mono	Sand_Ed73	b3	430	433	863
SU689	US34	US34	1048 b	1048 b	US34	US34	US34 US34	Mono	Sand_Ed73	b3	339	397	736
SU690	US4	US4	1004	1004	US4	US4	US4 US4	Mono	Sand_Ed73	b3	315	318	633
SU691	Uk	Uk	Uk	Uk	Uk	Uk	Uk Uk	Mono	Sand_Ed73	b4	379	425	804
SU692	Sav	Sav	Sav	Sav	Sav	Sav	Sav Sav	Mono	Sand_Ed73	b4	359	282	641
SU694	US62	US62	1095	1095	US62	US62	US62 US62	Mono	Sand_Ed73	b4	375	428	803
SU695	US32	US32	1045 a	1045 a	US32	US32	US32 US32	Mono	Sand_Ed73	b4	260	272	532
SU696	US57	US57	1085	1085	US57	US57	US57 US57	Mono	Sand_Ed73	b4	265	298	563
SU697	US20	US20	1027	1027	US20	US20	US20 US20	Mono	Sand_Ed73	b4	234	337	571
SU698	US39	US39	1057	1057	US39	US39	US39 US39	Mono	Sand_Ed73	b4	353	281	634
SU699	US110	US110	2079 b	2079 b	US110	US110	US110 US110	Mono	Sand_Ed73	b4	325	324	649
SU700	US60	US60	1090	1090	US60	US60	US60 US60	Mono	Sand_Ed73	b4	377	328	705
SU701	US11	US11	1015	1015	US11	US11	US11 US11	Mono	Sand_Ed73	b4	293	328	621
SU702	US13	US13	1017	1017	US13	US13	US13 US13	Mono	Sand_Ed73	b4	370	375	745
SU703	US76	US76	2022	2022	US76	US76	US76 US76	Mono	Sand_Ed73	b4	319	329	648
SU704	US65	US65	1100	1100	US65	US65	US65 US65	Mono	Sand_Ed73	b4	318	315	633
SU705	US22	US22	1032	1032	US22	US22	US22 US22	Mono	Sand_Ed73	b4	331	356	687
SU706	US101	US101	2063	2063	US101	US101	US101 US101	Mono	Sand_Ed73	b4	400	395	795
SU707	US29	US29	1042	1042	US29	US29	US29 US29	Mono	Sand_Ed73	b4	278	354	632
SU708	US122	US122	2105	2105	US122	US122	US122 US122	Mono	Sand_Ed73	b4	330	315	645
SU709	US34	US34	1048 b	1048 b	US34	US34	US34 US34	Mono	Sand_Ed73	b4	315	379	694
SU710	US4	US4	1004	1004	US4	US4	US4 US4	Mono	Sand_Ed73	b4	276	353	629
SU711	Sav	Uk	Sav	Uk	Uk	Sav	Uk Sav	Mix	Sand_Ed73	b4	238	507	745
SU712	US17	Sav	1024	Sav	Sav	US17	Sav US17	Mix	Sand_Ed73	b4	467	290	757
SU714	US32	US62	1045 a	1095	US62	US32	US62 US32	Mix	Sand_Ed73	b4	270	365	635
SU715	US57	US32	1085	1045 a	US32	US57	US32 US57	Mix	Sand_Ed73	b4	309	325	634
SU716	US20	US57	1027	1085	US57	US20	US57 US20	Mix	Sand_Ed73	b4	246	391	637
SU717	US39	US20	1057	1027	US20	US39	US20 US39	Mix	Sand_Ed73	b4	345	252	597
SU718	US110	US39	2079 b	1057	US39	US110	US39 US110	Mix	Sand_Ed73	b4	339	267	606
SU719	US60	US110	1090	2079 b	US110	US60	US110 US60	Mix	Sand_Ed73	b4	350	282	632
SU720	US11	US60	1015	1090	US60	US11	US60 US11	Mix	Sand_Ed73	b4	255	418	673
SU721	US13	US11	1017	1015	US11	US13	US11 US13	Mix	Sand_Ed73	b4	379	265	644
SU722	US76	US13	2022	1017	US13	US76	US13 US76	Mix	Sand_Ed73	b4	335	400	735
SU723	US65	US76	1100	2022	US76	US65	US76 US65	Mix	Sand_Ed73	b4	321	359	680
SU725	US101	US22	2063	1032	US22	US101	US22 US101	Mix	Sand_Ed73	b4	443	302	745
SU726	US29	US101	1042	2063	US101	US29	US101 US29	Mix	Sand_Ed73	b4	250	509	759
SU727	US122	US29	2105	1042	US29	US122	US29 US122	Mix	Sand_Ed73	b4	286	339	625
SU728	US34	US122	1048 b	2105	US122	US34	US122 US34	Mix	Sand_Ed73	b4	330	284	614
SU729	US4	US34	1004	1048 b	US34	US4	US34 US4	Mix	Sand_Ed73	b4	293	379	672
SU730	US17	Uk	1024	Uk	Uk	US17	Uk US17	Mix	Sand_Ed73	b4	388	417	805
SU731	US62	Sav	1095	Sav	Sav	US62	Sav US62	Mix	Sand_Ed73	b4	406	214	620
SU732	US32	US17	1045 a	1024	US17	US32	US17 US32	Mix	Sand_Ed73	b4	318	339	657
SU733	US57	US62	1085	1095	US62	US57	US62 US57	Mix	Sand_Ed73	b4	360	295	655
SU734	US20	US32	1027	1045 a	US32	US20	US32 US20	Mix	Sand_Ed73	b4	287	327	614
SU735	US39	US57	1057	1085	US57	US39	US57 US39	Mix	Sand_Ed73	b4	284	395	679
SU736	US110	US20	2079 b	1027	US20	US110	US20 US110	Mix	Sand_Ed73	b4	359	270	629
SU737	US60	US39	1090	1057	US39	US60	US39 US60	Mix	Sand_Ed73	b4	450	272	722
SU738	US11	US110	1015	2079 b	US110	US11	US110 US11	Mix	Sand_Ed73	b4	434	273	707
SU739	US13	US60	1017	1090	US60	US13	US60 US13	Mix	Sand_Ed73	b4	343	467	810
SU740	US76	US11	2022	1015	US11	US76	US11 US76	Mix	Sand_Ed73	b4	285	395	680
SU741	US65	US13	1100	1017	US13	US65	US13 US65	Mix	Sand_Ed73	b4	404	441	845
SU742	US22	US76	1032	2022	US76	US22	US76 US22	Mix	Sand_Ed73	b4	369	305	674
SU743	US101	US65	2063	1100	US65	US101	US65 US101	Mix	Sand_Ed73	b4	473	282	755
SU744	US29	US22	1042	1032	US22	US29	US22 US29	Mix	Sand_Ed73	b4	325	372	697
SU745	US122	US101	2105	2063	US101	US122	US101 US122	Mix	Sand_Ed73	b4	260	507	767
SU746	US34	US29	1048 b	1042	US29	US34	US29 US34	Mix	Sand_Ed73	b4	328	362	690
SU747	US4	US122	1004	2105	US122	US4	US122 US4	Mix	Sand_Ed73	b4	279	363	642
SU748	US62	Uk	1095	Uk	Uk	US62	Uk US62	Mix	Sand_Ed73	b4	207	401	608
SU749	US32	Sav	1045 a	Sav	Sav	US32	Sav US32	Mix	Sand_Ed73	b4	342	248	590
SU750	US57	US17	1085	1024	US17	US57	US17 US57	Mix	Sand_Ed73	b4	386	416	802
SU751	US20	US62	1027	1095	US62	US20	US62 US20	Mix	Sand_Ed73	b4	291	412	703
SU752	US39	US32	1057	1045 a	US32	US39	US32 US39	Mix	Sand_Ed73	b4	330	287	617
SU753	US110	US57	2079 b	1085	US57	US110	US57 US110	Mix	Sand_Ed73	b4	384	337	721
SU754	US60	US20	1090	1027	US20	US60	US20 US60	Mix	Sand_Ed73	b4	467	176	643
SU755	US11	US39	1015	1057	US39	US11	US39 US11	Mix	Sand_Ed73	b4	338	331	669
SU756	US13	US110	1017	2079 b	US110	US13	US110 US13	Mix	Sand_Ed73	b4	392	291	683
SU757	US76	US60	2022	1090	US60	US76	US60 US76	Mix	Sand_Ed73	b4	180	428	608
SU758	US65	US11	1100	1015	US11	US65	US11 US65	Mix	Sand_Ed73	b4	280	263	543
SU759	US22	US13	1032	1017	US13	US22	US13 US22	Mix	Sand_Ed73	b4	306	360	666
SU760	US101	US76	2063	2022	US76	US101	US76 US101	Mix	Sand_Ed73	b4	489	311	800
SU761	US29	US65	1042	1100	US65	US29	US65 US29	Mix	Sand_Ed73	b4	323	256	579
SU762	US122	US22	2105	1032	US22	US122	US22 US122	Mix	Sand_Ed73	b4	327	437	764
SU766	US57	Sav	1085	Sav	Sav	US57	Sav US57	Mix	Sand_Ed73	b4	295	243	538
SU767	US20	US17	1027	1024	US17	US20	US17 US20	Mix	Sand_Ed73	b4	288	398	686
SU768	US39	US62	1057	1095	US62	US39	US62 US39	Mix	Sand_Ed73	b4	411	296	707
SU769	US110	US32	2079 b	1045 a	US32	US110	US32 US110	Mix	Sand_Ed73	b4	274	349	623
SU770	US60	US57	1090	1085	US57	US60	US57 US60	Mix	Sand_Ed73	b4	431	300	731
SU771	US11	US20	1015	1027	US20	US11	US20 US11	Mix	Sand_Ed73	b4	326	302	628
SU772	US13	US39	1017	1057	US39	US13	US39 US13	Mix	Sand_Ed73	b4	265	273	538
SU773	US76	US110	2022	2079 b	US110	US76	US110 US76	Mix	Sand_Ed73	b4	363	330	693
SU774	US65	US60	1100	1090	US60	US65	US60 US65	Mix	Sand_Ed73	b4	325	451	776
SU775	US22	US11	1032	1015	US11	US22	US11 US22	Mix	Sand_Ed73	b4	337	363	700
SU776	US101	US13	2063	1017	US13	US101	US13 US101	Mix	Sand_Ed73	b4	454	292	746
SU777	US29	US76	1042	2022	US76	US29	US76 US29	Mix	Sand_Ed73	b4	392	321	713
SU778	US122	US65	2105	1100	US65	US122	US65 US122	Mix	Sand_Ed73	b4	266	339	605
SU779	US34	US22	1048 b	1032	US22	US34	US22 US34	Mix	Sand_Ed73	b4	382	465	847
SU780	US4	US101	1004	2063	US101	US4	US101 US4	Mix	Sand_Ed73	b4	200	523	723
SU781	US57	Uk	1085	Uk	Uk	US57	Uk US57	Mix	Sand_Ed73	b4	250	471	721
SU782	US20	Sav	1027	Sav	Sav	US20	Sav US20	Mix	Sand_Ed73	b4	247	225	472
SU783	US39	US17	1057	1024	US17	US39	US17 US39	Mix	Sand_Ed73	b4	318	387	705
SU784	US110	US62	2079 b	1095	US62	US110	US62 US110	Mix	Sand_Ed73	b4	340	390	730
SU786	US11	US57	1015	1085	US57	US11	US57 US11	Mix	Sand_Ed73	b4	364	344	708
SU787	US13	US20	1017	1027	US20	US13	US20 US13	Mix	Sand_Ed73	b4	369	178	547
SU788	US76	US39	2022	1057	US39	US76	US39 US76	Mix	Sand_Ed73	b4	347	355	702
SU789	US65	US110	1100	2079 b	US110	US65	US110 US65	Mix	Sand_Ed73	b4	351	277	628
SU790	US22	US60	1032	1090	US60	US22	US60 US22	Mix	Sand_Ed73	b4	331	385	716
SU791	US101	US11	2063	1015	US11	US101	US11 US101	Mix	Sand_Ed73	b4	508	389	897
SU792	US29	US13	1042	1017	US13	US29	US13 US29	Mix	Sand_Ed73	b4	317	363	680
SU793	US122	US76	2105	2022	US76	US122	US76 US122	Mix	Sand_Ed73	b4	385	292	677
SU794	US34	US65	1048 b	1100	US65	US34	US65 US34	Mix	Sand_Ed73	b4	260	283	543
SU795	US4	US22	1004	1032	US22	US4	US22 US4	Mix	Sand_Ed73	b4	269	520	789
SU796	US20	Uk	1027	Uk	Uk	US20	Uk US20	Mix	Sand_Ed73	b4	243	387	630
SU797	US39	Sav	1057	Sav	Sav	US39	Sav US39	Mix	Sand_Ed73	b4	347	208	555
SU798	US110	US17	2079 b	1024	US17	US110	US17 US110	Mix	Sand_Ed73	b4	318	374	692
SU799	US60	US62	1090	1095	US62	US60	US62 US60	Mix	Sand_Ed73	b4	361	308	669
SU800	US11	US32	1015	1045 a	US32	US11	US32 US11	Mix	Sand_Ed73	b4	414	243	657
SU801	US13	US57	1017	1085	US57	US13	US57 US13	Mix	Sand_Ed73	b4	362	377	739
SU802	US76	US20	2022	1027	US20	US76	US20 US76	Mix	Sand_Ed73	b4	303	286	589
SU803	US65	US39	1100	1057	US39	US65	US39 US65	Mix	Sand_Ed73	b4	318	402	720
SU804	US22	US110	1032	2079 b	US110	US22	US110 US22	Mix	Sand_Ed73	b4	344	311	655
SU806	US29	US11	1042	1015	US11	US29	US11 US29	Mix	Sand_Ed73	b4	321	309	630
SU807	US122	US13	2105	1017	US13	US122	US13 US122	Mix	Sand_Ed73	b4	269	337	606
SU808	US34	US76	1048 b	2022	US76	US34	US76 US34	Mix	Sand_Ed73	b4	360	337	697
SU809	US4	US65	1004	1100	US65	US4	US65 US4	Mix	Sand_Ed73	b4	303	460	763
SU810	US39	Uk	1057	Uk	Uk	US39	Uk US39	Mix	Sand_Ed73	b4	309	358	667
SU812	US60	US17	1090	1024	US17	US60	US17 US60	Mix	Sand_Ed73	b4	385	387	772
SU813	US11	US62	1015	1095	US62	US11	US62 US11	Mix	Sand_Ed73	b4	323	363	686
SU814	US13	US32	1017	1045 a	US32	US13	US32 US13	Mix	Sand_Ed73	b4	416	344	760
SU815	US76	US57	2022	1085	US57	US76	US57 US76	Mix	Sand_Ed73	b4	274	401	675
SU817	US22	US39	1032	1057	US39	US22	US39 US22	Mix	Sand_Ed73	b4	431	250	681
SU818	US101	US110	2063	2079 b	US110	US101	US110 US101	Mix	Sand_Ed73	b4	464	211	675
SU819	US29	US60	1042	1090	US60	US29	US60 US29	Mix	Sand_Ed73	b4	269	466	735
SU820	US122	US11	2105	1015	US11	US122	US11 US122	Mix	Sand_Ed73	b4	337	414	751
SU821	US34	US13	1048 b	1017	US13	US34	US13 US34	Mix	Sand_Ed73	b4	347	265	612
SU822	US4	US76	1004	2022	US76	US4	US76 US4	Mix	Sand_Ed73	b4	380	314	694
SU823	US110	Uk	2079 b	Uk	Uk	US110	Uk US110	Mix	Sand_Ed73	b4	195	342	537
SU824	US60	Sav	1090	Sav	Sav	US60	Sav US60	Mix	Sand_Ed73	b4	515	181	696
SU825	US11	US17	1015	1024	US17	US11	US17 US11	Mix	Sand_Ed73	b4	315	358	673
SU826	US13	US62	1017	1095	US62	US13	US62 US13	Mix	Sand_Ed73	b4	292	420	712
SU827	US76	US32	2022	1045 a	US32	US76	US32 US76	Mix	Sand_Ed73	b4	365	345	710
SU828	US65	US57	1100	1085	US57	US65	US57 US65	Mix	Sand_Ed73	b4	268	352	620
SU829	US22	US20	1032	1027	US20	US22	US20 US22	Mix	Sand_Ed73	b4	533	234	767
SU830	US101	US39	2063	1057	US39	US101	US39 US101	Mix	Sand_Ed73	b4	313	308	621
SU831	US29	US110	1042	2079 b	US110	US29	US110 US29	Mix	Sand_Ed73	b4	271	322	593
SU833	US34	US11	1048 b	1015	US11	US34	US11 US34	Mix	Sand_Ed73	b4	354	383	737
SU834	US4	US13	1004	1017	US13	US4	US13 US4	Mix	Sand_Ed73	b4	297	395	692
SU835	US60	Uk	1090	Uk	Uk	US60	Uk US60	Mix	Sand_Ed73	b4	402	267	669
SU836	US11	Sav	1015	Sav	Sav	US11	Sav US11	Mix	Sand_Ed73	b4	366	285	651
SU838	US76	US62	2022	1095	US62	US76	US62 US76	Mix	Sand_Ed73	b4	240	348	588
SU839	US65	US32	1100	1045 a	US32	US65	US32 US65	Mix	Sand_Ed73	b4	314	309	623
SU840	US22	US57	1032	1085	US57	US22	US57 US22	Mix	Sand_Ed73	b4	348	299	647
SU841	US101	US20	2063	1027	US20	US101	US20 US101	Mix	Sand_Ed73	b4	503	192	695
SU842	US29	US39	1042	1057	US39	US29	US39 US29	Mix	Sand_Ed73	b4	313	338	651
SU843	US122	US110	2105	2079 b	US110	US122	US110 US122	Mix	Sand_Ed73	b4	251	371	622
SU844	US34	US60	1048 b	1090	US60	US34	US60 US34	Mix	Sand_Ed73	b4	274	467	741
SU845	US4	US11	1004	1015	US11	US4	US11 US4	Mix	Sand_Ed73	b4	329	353	682
SU846	US11	Uk	1015	Uk	Uk	US11	Uk US11	Mix	Sand_Ed73	b4	416	397	813
SU847	US13	Sav	1017	Sav	Sav	US13	Sav US13	Mix	Sand_Ed73	b4	425	242	667
SU848	US76	US17	2022	1024	US17	US76	US17 US76	Mix	Sand_Ed73	b4	311	498	809
SU849	US65	US62	1100	1095	US62	US65	US62 US65	Mix	Sand_Ed73	b4	321	437	758
SU850	US22	US32	1032	1045 a	US32	US22	US32 US22	Mix	Sand_Ed73	b4	424	348	772
SU851	US101	US57	2063	1085	US57	US101	US57 US101	Mix	Sand_Ed73	b4	446	303	749
SU852	US29	US20	1042	1027	US20	US29	US20 US29	Mix	Sand_Ed73	b4	433	199	632
SU853	US122	US39	2105	1057	US39	US122	US39 US122	Mix	Sand_Ed73	b4	279	305	584
SU854	US34	US110	1048 b	2079 b	US110	US34	US110 US34	Mix	Sand_Ed73	b4	317	377	694
SU855	US4	US60	1004	1090	US60	US4	US60 US4	Mix	Sand_Ed73	b4	238	490	728
SU856	US13	Uk	1017	Uk	Uk	US13	Uk US13	Mix	Sand_Ed73	b4	348	379	727
SU858	US65	US17	1100	1024	US17	US65	US17 US65	Mix	Sand_Ed73	b4	344	303	647
SU860	US101	US32	2063	1045 a	US32	US101	US32 US101	Mix	Sand_Ed73	b4	495	252	747
SU861	US29	US57	1042	1085	US57	US29	US57 US29	Mix	Sand_Ed73	b4	270	289	559
SU862	US122	US20	2105	1027	US20	US122	US20 US122	Mix	Sand_Ed73	b4	415	299	714
SU863	US34	US39	1048 b	1057	US39	US34	US39 US34	Mix	Sand_Ed73	b4	282	342	624
SU864	US4	US110	1004	2079 b	US110	US4	US110 US4	Mix	Sand_Ed73	b4	341	324	665
SU865	US76	Uk	2022	Uk	Uk	US76	Uk US76	Mix	Sand_Ed73	b4	267	377	644
SU866	US65	Sav	1100	Sav	Sav	US65	Sav US65	Mix	Sand_Ed73	b4	397	266	663
SU867	US22	US17	1032	1024	US17	US22	US17 US22	Mix	Sand_Ed73	b4	416	271	687
SU868	US101	US62	2063	1095	US62	US101	US62 US101	Mix	Sand_Ed73	b4	448	231	679
SU869	US29	US32	1042	1045 a	US32	US29	US32 US29	Mix	Sand_Ed73	b4	345	251	596
SU870	US122	US57	2105	1085	US57	US122	US57 US122	Mix	Sand_Ed73	b4	327	370	697
SU871	US34	US20	1048 b	1027	US20	US34	US20 US34	Mix	Sand_Ed73	b4	382	281	663
SU872	US4	US39	1004	1057	US39	US4	US39 US4	Mix	Sand_Ed73	b4	247	363	610
SU873	US65	Uk	1100	Uk	Uk	US65	Uk US65	Mix	Sand_Ed73	b4	254	400	654
SU874	US22	Sav	1032	Sav	Sav	US22	Sav US22	Mix	Sand_Ed73	b4	422	214	636
SU875	US101	US17	2063	1024	US17	US101	US17 US101	Mix	Sand_Ed73	b4	454	390	844
SU876	US29	US62	1042	1095	US62	US29	US62 US29	Mix	Sand_Ed73	b4	336	291	627
SU877	US122	US32	2105	1045 a	US32	US122	US32 US122	Mix	Sand_Ed73	b4	424	272	696
SU878	US34	US57	1048 b	1085	US57	US34	US57 US34	Mix	Sand_Ed73	b4	380	383	763
SU879	US4	US20	1004	1027	US20	US4	US20 US4	Mix	Sand_Ed73	b4	350	308	658
SU880	US22	Uk	1032	Uk	Uk	US22	Uk US22	Mix	Sand_Ed73	b4	329	392	721
SU881	US101	Sav	2063	Sav	Sav	US101	Sav US101	Mix	Sand_Ed73	b4	467	240	707
SU882	US29	US17	1042	1024	US17	US29	US17 US29	Mix	Sand_Ed73	b4	398	343	741
SU883	US122	US62	2105	1095	US62	US122	US62 US122	Mix	Sand_Ed73	b4	344	331	675
SU884	US34	US32	1048 b	1045 a	US32	US34	US32 US34	Mix	Sand_Ed73	b4	420	323	743
SU885	US4	US57	1004	1085	US57	US4	US57 US4	Mix	Sand_Ed73	b4	261	338	599
SU886	US101	Uk	2063	Uk	Uk	US101	Uk US101	Mix	Sand_Ed73	b4	414	353	767
SU887	US29	Sav	1042	Sav	Sav	US29	Sav US29	Mix	Sand_Ed73	b4	453	221	674
SU888	US122	US17	2105	1024	US17	US122	US17 US122	Mix	Sand_Ed73	b4	345	342	687
SU889	US34	US62	1048 b	1095	US62	US34	US62 US34	Mix	Sand_Ed73	b4	347	304	651
SU890	US4	US32	1004	1045 a	US32	US4	US32 US4	Mix	Sand_Ed73	b4	290	332	622
SU891	US29	Uk	1042	Uk	Uk	US29	Uk US29	Mix	Sand_Ed73	b4	300	405	705
SU893	US34	US17	1048 b	1024	US17	US34	US17 US34	Mix	Sand_Ed73	b4	352	420	772
SU894	US4	US62	1004	1095	US62	US4	US62 US4	Mix	Sand_Ed73	b4	360	355	715
SU895	US122	Uk	2105	Uk	Uk	US122	Uk US122	Mix	Sand_Ed73	b4	264	390	654
SU896	US34	Sav	1048 b	Sav	Sav	US34	Sav US34	Mix	Sand_Ed73	b4	410	260	670
SU897	US4	US17	1004	1024	US17	US4	US17 US4	Mix	Sand_Ed73	b4	350	344	694
SU898	US34	Uk	1048 b	Uk	Uk	US34	Uk US34	Mix	Sand_Ed73	b4	299	412	711
SU899	US4	Sav	1004	Sav	Sav	US4	Sav US4	Mix	Sand_Ed73	b4	366	315	681
SU900	US4	Uk	1004	Uk	Uk	US4	Uk US4	Mix	Sand_Ed73	b4	241	372	613
SU901	Uk	Uk	Uk	Uk	Uk	Uk	Uk Uk	Mono	Sand_Ed73	b4	290	430	720
SU902	Sav	Sav	Sav	Sav	Sav	Sav	Sav Sav	Mono	Sand_Ed73	b4	241	252	493
SU903	US17	US17	1024	1024	US17	US17	US17 US17	Mono	Sand_Ed73	b4	330	368	698
SU904	US62	US62	1095	1095	US62	US62	US62 US62	Mono	Sand_Ed73	b4	407	329	736
SU905	US32	US32	1045 a	1045 a	US32	US32	US32 US32	Mono	Sand_Ed73	b4	350	250	600
SU906	US57	US57	1085	1085	US57	US57	US57 US57	Mono	Sand_Ed73	b4	239	310	549
SU907	US20	US20	1027	1027	US20	US20	US20 US20	Mono	Sand_Ed73	b4	312	261	573
SU908	US39	US39	1057	1057	US39	US39	US39 US39	Mono	Sand_Ed73	b4	251	336	587
SU909	US110	US110	2079 b	2079 b	US110	US110	US110 US110	Mono	Sand_Ed73	b4	344	341	685
SU911	US11	US11	1015	1015	US11	US11	US11 US11	Mono	Sand_Ed73	b4	376	430	806
SU912	US13	US13	1017	1017	US13	US13	US13 US13	Mono	Sand_Ed73	b4	363	359	722
SU913	US76	US76	2022	2022	US76	US76	US76 US76	Mono	Sand_Ed73	b4	304	292	596
SU914	US65	US65	1100	1100	US65	US65	US65 US65	Mono	Sand_Ed73	b4	324	282	606
SU916	US101	US101	2063	2063	US101	US101	US101 US101	Mono	Sand_Ed73	b4	323	345	668
SU917	US29	US29	1042	1042	US29	US29	US29 US29	Mono	Sand_Ed73	b4	322	399	721
SU918	US122	US122	2105	2105	US122	US122	US122 US122	Mono	Sand_Ed73	b4	383	351	734
SU920	US4	US4	1004	1004	US4	US4	US4 US4	Mono	Sand_Ed73	b4	356	331	687

## Sheet: Fig4b_OocyteAssays
oocyte uptake assays, 14C-sucrose, cpm
Sav-0 0h	Sav-0 1h	Uk-1 0h	Uk-1 1h
50	1584	250	455
37	1656	351	547
85	2032	263	414
55	1508	403	589
69	1468	215	600
34	2084	72	1314
58	1236	117	1319
48	1520	142	475
40	1028	110	293
	925

## Sheet: FigS2_reconstructed_genotypes
chr	start	end	width	US4	US11	US13	US17	US20	US22	US29	US32	US34	US39	US57	US60	US62	US65	US76	US101	US110	US122	Uk	Sav
Chr1	558	203601	203044	S	U	U	S	S	S	S	U	U	U	U	S	U	S	U	U	S	S	U	S
Chr1	203974	614977	411004	S	U	U	S	S	S	S	U	U	U	U	S	U	S	U	U	U	S	U	S
Chr1	615607	1572348	956742	S	U	U	S	S	S	S	U	U	S	U	S	U	S	U	U	U	S	U	S
Chr1	1572401	2318801	746401	S	U	U	S	S	S	S	U	U	S	S	S	U	S	U	U	U	S	U	S
Chr1	2321624	6559131	4237508	S	U	U	S	S	U	S	U	U	S	S	S	U	S	U	U	U	S	U	S
Chr1	6560585	6861297	300713	S	U	U	S	S	U	U	U	U	S	S	S	U	S	U	U	U	S	U	S
Chr1	6862722	8919117	2056396	S	U	U	S	S	U	U	U	U	S	S	S	U	S	U	U	U	U	U	S
Chr1	8919123	9074580	155458	S	U	U	U	S	U	U	U	U	S	S	S	U	S	U	U	U	U	U	S
Chr1	9074888	10028220	953333	S	U	U	U	S	U	S	U	U	S	S	S	U	S	U	U	U	U	U	S
Chr1	10028558	10041315	12758	S	U	U	U	U	U	S	U	U	S	S	S	U	S	U	U	U	U	U	S
Chr1	10069441	10515510	446070	U	U	U	U	U	U	S	U	U	S	S	S	U	S	U	U	U	U	U	S
Chr1	10515618	10679547	163930	U	U	U	U	U	U	S	U	U	S	S	S	U	U	U	U	U	U	U	S
Chr1	10680501	11546710	866210	U	U	U	U	U	U	S	U	U	S	S	S	U	U	U	S	U	U	U	S
Chr1	11548276	11632998	84723	U	U	S	U	U	U	S	U	U	S	S	S	U	U	U	S	U	U	U	S
Chr1	11633453	11910108	276656	U	U	S	U	U	U	S	S	U	S	S	S	U	U	U	S	U	U	U	S
Chr1	11910909	12167685	256777	U	U	S	U	U	U	S	S	U	S	S	S	U	U	U	S	U	S	U	S
Chr1	12168511	12762507	593997	U	U	S	U	U	U	S	S	U	S	S	S	U	U	S	S	U	S	U	S
Chr1	12763093	13280975	517883	U	U	S	S	U	U	S	S	U	S	S	S	U	U	S	S	U	S	U	S
Chr1	13281961	17455567	4173607	U	U	S	S	U	U	S	S	U	S	S	S	S	U	S	S	U	S	U	S
Chr1	17456409	18945842	1489434	U	U	S	S	U	U	S	S	U	S	S	S	S	U	S	S	S	S	U	S
Chr1	18946835	19006460	59626	U	U	S	S	U	U	S	S	U	S	S	S	S	U	S	S	U	S	U	S
Chr1	19007633	19877560	869928	U	U	S	S	U	U	S	S	U	U	S	S	S	U	S	S	U	S	U	S
Chr1	19880043	20283433	403391	U	U	S	S	U	U	S	S	U	S	S	S	S	U	S	S	U	S	U	S
Chr1	20288703	21018973	730271	U	U	S	S	U	U	S	S	U	U	S	S	S	U	S	S	U	S	U	S
Chr1	21021120	21457147	436028	U	U	S	S	U	U	S	S	U	U	S	S	S	U	S	S	S	S	U	S
Chr1	21457462	23194997	1737536	S	U	S	S	U	U	S	S	U	U	S	S	S	U	S	S	S	S	U	S
Chr1	23195019	23333679	138661	S	U	S	S	U	U	S	S	U	U	S	S	S	U	U	S	S	S	U	S
Chr1	23333975	23621124	287150	S	U	S	S	U	U	S	S	U	U	S	U	S	U	U	S	S	S	U	S
Chr1	23622228	23900029	277802	S	U	U	S	U	U	S	S	U	U	S	U	S	U	U	S	S	S	U	S
Chr1	23901442	25221544	1320103	S	S	U	S	U	U	S	S	U	U	S	U	S	U	U	S	S	S	U	S
Chr1	25223904	26570642	1346739	U	S	U	S	U	U	S	S	U	U	S	U	S	U	U	S	S	S	U	S
Chr1	26571233	27090170	518938	U	S	U	S	U	S	S	S	U	U	S	U	S	U	U	S	S	S	U	S
Chr1	27092906	28259350	1166445	U	S	U	U	U	S	S	S	U	U	S	U	S	U	U	S	S	S	U	S
Chr1	28259979	28753399	493421	S	S	U	U	U	S	S	S	U	U	S	U	S	U	U	S	S	S	U	S
Chr1	28754270	29099051	344782	S	S	U	U	U	S	S	S	U	U	S	U	S	S	U	S	S	S	U	S
Chr1	29101602	29869716	768115	S	S	S	U	U	S	S	S	U	U	S	U	S	S	U	S	S	S	U	S
Chr1	29871405	30414864	543460	S	S	S	U	U	S	S	S	U	U	S	U	S	S	S	S	S	S	U	S
Chr2	1670	221409	219740	U	S	U	S	U	S	U	U	S	S	U	S	U	U	U	U	U	S	U	S
Chr2	222656	381325	158670	U	S	U	S	U	S	U	U	S	S	U	S	U	U	U	U	U	U	U	S
Chr2	384190	430135	45946	U	S	U	S	U	S	U	U	S	S	U	S	S	U	U	U	U	U	U	S
Chr2	430600	2929598	2498999	U	S	U	S	S	S	U	U	S	S	U	S	S	U	U	U	U	U	U	S
Chr2	2931422	5002523	2071102	U	S	S	S	S	S	U	U	S	S	U	S	S	U	U	U	U	U	U	S
Chr2	5003186	5889868	886683	U	S	S	S	S	S	U	U	S	S	U	S	S	U	S	U	U	U	U	S
Chr2	5889934	5899803	9870	U	SU	S	S	S	S	U	U	S	S	U	S	S	U	S	U	U	U	U	S
Chr2	5899880	6090128	190249	U	S	S	S	S	S	U	U	S	S	U	S	S	U	S	U	U	U	U	S
Chr2	6091683	6277408	185726	U	S	S	S	S	S	U	U	S	S	U	S	S	U	S	S	U	U	U	S
Chr2	6277792	6714595	436804	U	S	U	S	S	S	U	U	S	S	U	S	S	U	S	S	U	U	U	S
Chr2	6714815	6714816	2	U	S	U	S	S	U	U	U	S	S	U	S	S	U	S	S	U	U	U	S
Chr2	6718149	6728971	10823	U	S	U	S	S	U	U	U	S	S	U	S	S	U	S	U	U	U	U	S
Chr2	6730932	6731534	603	U	S	U	S	S	S	U	U	S	S	U	S	S	U	S	U	U	U	U	S
Chr2	6732301	7418317	686017	U	S	U	S	S	S	U	U	S	S	U	S	S	U	S	S	U	U	U	S
Chr2	7420008	8074715	654708	U	S	U	S	S	S	U	U	S	S	S	S	S	U	S	S	U	U	U	S
Chr2	8075108	8276873	201766	U	S	U	S	S	S	U	U	S	S	S	S	S	S	S	S	U	U	U	S
Chr2	8277380	8526477	249098	U	S	U	S	S	S	U	U	S	S	U	S	S	S	S	S	U	U	U	S
Chr2	8527175	8945896	418722	U	S	U	S	U	S	U	U	S	S	U	S	S	S	S	S	U	U	U	S
Chr2	8955780	11858562	2902783	U	S	U	S	U	S	U	U	U	S	U	S	S	S	S	S	U	U	U	S
Chr2	11858960	12200870	341911	U	S	U	S	U	S	U	U	U	S	U	S	S	S	S	S	U	S	U	S
Chr2	12201981	13138198	936218	U	S	U	S	U	S	S	U	U	S	U	S	S	S	S	S	U	S	U	S
Chr2	13138335	13319397	181063	U	S	U	S	U	S	S	U	U	S	U	S	S	S	S	U	U	S	U	S
Chr2	13320483	14393627	1073145	U	S	U	S	U	S	S	S	U	S	U	S	S	S	S	U	U	S	U	S
Chr2	14401012	15127027	726016	U	S	U	S	U	S	S	S	U	S	U	S	S	S	S	U	U	U	U	S
Chr2	15128369	15316679	188311	U	S	U	S	U	S	S	S	U	S	U	S	S	U	S	U	U	U	U	S
Chr2	15317611	16276865	959255	U	S	U	S	U	S	S	S	U	S	U	S	S	U	S	S	U	U	U	S
Chr2	16278298	18612763	2334466	U	S	U	S	U	S	S	S	U	S	U	S	U	U	S	S	U	U	U	S
Chr2	18613627	18688389	74763	U	S	U	S	U	S	S	S	U	S	U	S	U	U	U	S	U	U	U	S
Chr2	18690806	19466320	775515	U	S	U	S	U	S	S	S	U	S	U	S	S	U	U	S	U	U	U	S
Chr2	19468508	19695739	227232	U	S	U	S	U	S	S	S	U	U	U	S	S	U	U	S	U	U	U	S
Chr3	300	1794547	1794248	U	S	S	S	U	U	S	U	S	U	U	U	S	U	S	U	U	U	U	S
Chr3	1794702	2539737	745036	U	S	S	S	U	U	S	U	U	U	U	U	S	U	S	U	U	U	U	S
Chr3	2539788	4655140	2115353	U	S	S	S	U	U	S	U	U	U	U	U	S	U	S	U	U	S	U	S
Chr3	4657951	8156395	3498445	U	S	S	S	U	U	S	U	U	U	U	U	S	U	S	U	S	S	U	S
Chr3	8156462	8594384	437923	U	S	S	S	U	U	S	U	U	U	U	U	S	U	S	U	S	U	U	S
Chr3	8595306	8904307	309002	U	S	S	S	U	U	S	U	U	U	U	U	S	U	S	U	U	U	U	S
Chr3	8905471	10706995	1801525	U	U	S	S	U	U	S	U	U	U	U	U	S	U	S	U	U	U	U	S
Chr3	10709370	10867534	158165	U	U	S	S	S	U	S	U	U	U	U	U	S	U	S	U	U	U	U	S
Chr3	10868933	10992490	123558	U	U	S	U	S	U	S	U	U	U	U	U	S	U	S	U	U	U	U	S
Chr3	10992923	11035625	42703	U	U	S	U	S	U	S	U	U	U	S	U	S	U	S	U	U	U	U	S
Chr3	11037890	14965795	3927906	U	U	U	U	S	U	S	U	U	U	S	U	S	U	S	U	U	U	U	S
Chr3	14966561	15662396	695836	U	U	U	U	S	U	S	U	U	U	S	S	S	U	S	U	U	U	U	S
Chr3	15663186	16589273	926088	U	U	U	U	S	U	U	U	U	U	S	S	S	U	S	U	U	U	U	S
Chr3	16589612	16673353	83742	U	U	U	U	S	U	U	S	U	U	S	S	S	U	S	U	U	U	U	S
Chr3	16675397	17999094	1323698	U	U	U	U	S	U	U	S	U	U	S	S	U	U	S	U	U	U	U	S
Chr3	17999376	18201321	201946	U	U	U	U	S	U	U	S	U	S	S	S	U	U	S	U	U	U	U	S
Chr3	18202372	18219088	16717	U	U	U	U	S	U	U	S	U	S	S	S	U	U	S	U	S	U	U	S
Chr3	18220456	18402987	182532	U	U	U	U	U	U	U	S	U	S	S	S	U	U	S	U	S	U	U	S
Chr3	18409330	18655175	245846	U	U	U	U	U	U	U	S	U	S	S	S	U	U	S	S	S	U	U	S
Chr3	18656951	18905692	248742	S	U	U	U	U	U	U	S	U	S	S	S	U	U	S	S	S	U	U	S
Chr3	18905735	19488648	582914	S	U	U	U	U	U	U	S	U	S	U	S	U	U	S	S	S	U	U	S
Chr3	19489727	22441089	2951363	S	U	U	U	U	U	U	S	S	S	U	S	U	U	S	S	S	U	U	S
Chr3	22443034	22827303	384270	S	U	U	U	U	U	U	S	S	S	U	S	U	U	S	S	S	S	U	S
Chr3	22834299	23456253	621955	S	U	S	U	U	U	U	S	S	S	U	S	U	U	S	S	S	S	U	S
Chr4	1983	312635	310653	U	S	U	S	S	U	U	U	U	S	U	S	S	S	U	U	S	S	U	S
Chr4	323953	743823	419871	U	S	U	S	S	U	S	U	U	S	U	S	S	S	U	U	S	S	U	S
Chr4	744584	1118745	374162	U	S	U	S	S	U	S	U	U	S	U	S	S	S	U	S	S	S	U	S
Chr4	1119356	1185791	66436	U	S	U	S	S	U	S	S	U	S	U	S	S	S	U	S	S	S	U	S
Chr4	1186329	1388138	201810	U	S	U	S	U	U	S	S	U	S	U	S	S	S	U	S	S	S	U	S
Chr4	1438521	1611599	173079	U	S	U	U	U	U	S	S	U	S	U	S	U	S	U	S	S	S	U	S
Chr4	1612690	2241871	629182	U	S	U	U	U	U	S	S	S	S	U	S	U	U	U	S	S	S	U	S
Chr4	2242949	2632031	389083	U	S	U	U	U	U	S	S	S	S	U	S	U	S	U	S	S	S	U	S
Chr4	2632244	2779083	146840	U	S	U	U	U	U	S	S	U	S	U	S	U	S	U	S	S	S	U	S
Chr4	2779220	2781556	2337	U	S	U	U	U	U	S	U	U	S	U	S	U	S	U	S	S	S	U	S
Chr4	2783115	5151445	2368331	U	S	U	U	U	U	S	U	S	S	U	S	U	U	U	S	S	S	U	S
Chr4	5151698	5800834	649137	U	S	U	U	U	U	S	U	S	S	U	U	U	U	U	S	S	S	U	S
Chr4	5801258	6324045	522788	U	S	U	U	U	U	U	U	S	S	U	U	U	U	U	S	S	S	U	S
Chr4	6324111	6352433	28323	U	S	U	U	U	U	U	S	S	S	U	U	U	U	U	S	S	S	U	S
Chr4	6352848	6560080	207233	S	S	U	U	U	U	U	S	S	S	U	U	U	U	U	S	S	S	U	S
Chr4	6560299	6738278	177980	S	S	U	U	U	U	U	U	S	S	U	U	U	U	U	S	S	S	U	S
Chr4	6739944	7356256	616313	S	U	U	U	U	U	U	U	S	S	U	U	U	U	U	S	S	S	U	S
Chr4	7357976	7459614	101639	S	U	U	U	U	U	S	U	S	S	U	U	U	U	U	S	S	S	U	S
Chr4	7462654	7961165	498512	S	U	U	U	U	U	S	U	S	S	U	U	U	U	S	S	S	S	U	S
Chr4	7961372	8084112	122741	S	U	U	U	U	U	S	U	S	U	U	U	U	U	S	S	S	S	U	S
Chr4	8085304	9360746	1275443	S	U	U	U	U	U	S	U	S	U	U	U	U	S	S	S	S	S	U	S
Chr4	9361350	10345810	984461	S	U	U	U	U	U	S	U	S	U	U	U	U	S	S	U	S	S	U	S
Chr4	10346060	10525546	179487	S	U	U	U	U	U	S	S	S	U	U	U	U	S	S	U	S	S	U	S
Chr4	10542219	10895963	353745	S	U	U	U	S	U	S	S	S	U	U	U	U	S	S	U	S	S	U	S
Chr4	10896204	11357471	461268	S	U	U	U	S	U	S	S	S	S	U	U	U	S	S	U	S	S	U	S
Chr4	11357834	11978032	620199	S	U	U	U	S	U	S	S	S	S	U	U	U	S	S	U	U	S	U	S
Chr4	11978037	12136035	157999	S	U	U	U	S	U	S	U	S	S	U	U	U	S	S	U	U	S	U	S
Chr4	12136620	13971806	1835187	S	U	U	U	S	U	U	U	S	S	U	U	U	S	S	U	U	S	U	S
Chr4	13972163	14214718	242556	S	U	U	U	S	U	U	U	U	S	U	U	U	S	S	U	U	S	U	S
Chr4	14215213	16704882	2489670	S	U	U	U	S	U	U	U	U	S	U	U	U	S	S	S	U	S	U	S
Chr4	16705996	16706461	466	S	U	U	U	S	U	S	U	U	S	U	U	U	S	S	S	U	S	U	S
Chr4	16709405	17396190	686786	S	U	U	U	S	U	S	U	U	S	U	U	U	U	S	S	U	S	U	S
Chr4	17402838	18056138	653301	S	U	U	U	S	U	S	U	S	S	U	U	U	U	S	S	U	S	U	S
Chr4	18056364	18584051	527688	S	U	U	U	U	U	S	U	S	S	U	U	U	U	S	S	U	S	U	S
Chr5	26	273616	273591	U	S	S	S	S	S	U	S	U	U	S	S	U	S	U	U	S	S	U	S
Chr5	276164	1025955	749792	U	S	S	S	S	S	U	U	U	U	S	S	U	S	U	U	S	S	U	S
Chr5	1027939	1167868	139930	S	S	S	S	S	S	U	U	U	U	S	S	U	S	U	U	S	S	U	S
Chr5	1175270	1604591	429322	S	S	S	S	S	S	U	U	S	U	S	S	U	S	U	U	S	S	U	S
Chr5	1604859	1662705	57847	S	S	S	S	S	S	U	U	S	U	S	S	S	S	U	U	S	S	U	S
Chr5	1663930	2434250	770321	S	S	S	S	S	S	U	U	S	U	S	S	S	U	U	U	S	S	U	S
Chr5	2435408	3110565	675158	S	S	S	S	S	S	U	U	S	U	S	S	S	U	S	U	S	S	U	S
Chr5	3111545	3466245	354701	S	S	S	S	S	S	U	U	S	U	S	S	S	U	S	U	U	S	U	S
Chr5	3466865	3529022	62158	S	S	S	S	S	S	U	U	S	U	S	S	S	U	U	U	U	S	U	S
Chr5	3529934	3611741	81808	S	S	S	S	S	S	U	U	S	U	U	S	S	U	U	U	U	S	U	S
Chr5	3725032	5840307	2115276	S	S	S	S	S	S	U	U	U	U	U	S	S	U	U	U	U	S	U	S
Chr5	5841267	6112374	271108	S	S	S	S	S	S	U	U	U	U	U	S	S	U	U	U	S	S	U	S
Chr5	6158787	6832134	673348	S	S	S	S	S	S	U	U	U	U	U	S	U	U	U	U	S	S	U	S
Chr5	6832390	7220783	388394	S	S	S	S	S	S	U	U	U	U	U	S	U	U	U	U	U	S	U	S
Chr5	7222135	7266190	44056	S	S	U	S	S	S	U	U	U	U	U	S	U	U	U	U	U	S	U	S
Chr5	7268151	7674501	406351	S	S	U	S	S	U	U	U	U	U	U	S	U	U	U	U	U	S	U	S
Chr5	7675446	7676528	1083	S	S	U	S	S	U	U	U	U	U	U	S	U	U	U	U	S	S	U	S
Chr5	7676614	8294369	617756	S	S	U	S	S	U	U	U	U	S	U	S	U	U	U	U	S	S	U	S
Chr5	8295020	9036163	741144	S	S	U	S	S	U	U	U	U	S	U	S	U	S	U	U	S	S	U	S
Chr5	9039816	9622339	582524	S	S	S	S	S	U	U	U	U	S	U	S	U	S	U	U	S	S	U	S
Chr5	9622528	10481227	858700	S	S	S	S	S	U	U	U	U	S	U	S	U	S	U	U	U	S	U	S
Chr5	10483198	13772061	3288864	S	S	S	S	S	U	U	U	S	S	U	S	U	S	U	U	U	S	U	S
Chr5	13772101	14238918	466818	S	S	S	S	S	U	U	U	S	U	U	S	U	S	U	U	U	S	U	S
Chr5	14241562	14710890	469329	S	S	S	S	S	S	U	U	S	U	U	S	U	S	U	U	U	S	U	S
Chr5	14710992	16775719	2064728	S	S	S	S	S	S	U	U	S	U	U	U	U	S	U	U	U	S	U	S
Chr5	16776311	16797985	21675	S	S	S	S	S	S	U	U	S	U	S	U	U	S	U	U	U	S	U	S
Chr5	16798735	17132580	333846	S	S	S	S	S	S	U	U	U	U	S	U	U	S	U	U	U	S	U	S
Chr5	17134714	17256849	122136	S	S	S	S	S	S	U	U	U	U	S	S	U	S	U	U	U	S	U	S
Chr5	17257062	17724093	467032	S	S	S	S	S	S	U	U	U	U	U	S	U	S	U	U	U	S	U	S
Chr5	17724739	18018142	293404	S	S	U	S	S	S	U	U	U	U	U	S	U	S	U	U	U	S	U	S
Chr5	18018753	18298373	279621	S	S	U	S	S	S	U	U	U	U	U	U	U	S	U	U	U	S	U	S
Chr5	18299769	19455271	1155503	S	S	U	S	S	U	U	U	U	U	U	U	U	S	U	U	U	S	U	S
Chr5	19457651	20872338	1414688	S	S	U	S	U	U	U	U	U	U	U	U	U	S	U	U	U	S	U	S
Chr5	20874102	21804258	930157	S	S	U	S	U	U	U	U	U	U	U	U	U	S	U	U	U	U	U	S
Chr5	21804982	21960886	155905	S	S	U	S	S	U	U	U	U	U	U	U	U	S	U	U	U	U	U	S
Chr5	21962409	22684118	721710	S	S	U	S	S	U	U	U	U	U	S	U	U	S	U	U	U	U	U	S
Chr5	22684283	23212275	527993	S	S	U	U	S	U	U	U	U	U	S	U	U	S	U	U	U	U	U	S
Chr5	23212684	23277672	64989	S	S	U	U	U	U	U	U	U	U	S	U	U	S	U	U	U	U	U	S
Chr5	23278989	25049544	1770556	S	S	U	U	U	U	U	S	U	U	S	U	U	S	U	U	U	U	U	S
Chr5	25052014	25297362	245349	S	S	U	U	U	S	U	S	U	U	S	U	U	S	U	U	U	U	U	S
Chr5	25297393	25483807	186415	S	U	U	U	U	S	U	S	U	U	S	U	U	S	U	U	U	U	U	S
Chr5	25485443	25703631	218189	S	U	S	U	U	S	U	S	U	U	S	U	U	S	U	U	U	U	U	S
Chr5	25710951	25815643	104693	S	U	S	U	U	U	U	S	U	U	S	U	U	S	U	U	U	U	U	S
Chr5	25822721	26129835	307115	S	U	S	U	U	U	U	S	U	U	S	U	U	U	U	U	U	U	U	S
Chr5	26130948	26757908	626961	S	U	S	U	U	U	U	S	U	U	S	U	U	U	U	S	U	U	U	S
Chr5	26760622	26975483	214862	S	U	S	U	U	S	U	S	U	U	S	U	U	U	U	S	U	U	U	S

## Sheet: Fig4_RootLength
RIL_Genotype	pH	BRX	SUC	visibleBranches	RootLength_pixel	Plate	PlatePair	Comment
Uk	6.8	U	U	1	270.891	A	A
Uk	6.8	U	U	0	455.253	A	A
Uk	6.8	U	U	0	825.882	A	A
Uk	6.8	U	U	2	456.132	A	A
Uk	6.8	U	U	1	486.518	A	A
Uk	6.8	U	U	1	385.183	A	A
2102a	6.8	U	U	0	433.318	A	A
2102a	6.8	U	U	2	246.008	A	A
2102a	6.8	U	U	0	389.772	A	A
2102a	6.8	U	U	0	442.271	A	A
2102a	6.8	U	U	1	465.645	A	A
2102a	6.8	U	U	1	302.584	A	A
1075	6.8	S	S	0	641.663	A	A
1075	6.8	S	S	2	587.191	A	A
1075	6.8	S	S	0	680.676	A	A
1075	6.8	S	S	0	583.259	A	A
1075	6.8	S	S	0	713.746	A	A
1075	6.8	S	S	2	507.847	A	A
1061a	6.8	U	U	2	325.115	A	A
1061a	6.8	U	U	1	372.854	A	A
1061a	6.8	U	U	1	384.617	A	A
1061a	6.8	U	U	0	384.247	A	A
1061a	6.8	U	U	2	314.698	A	A
1061a	6.8	U	U	2	344.55	A	A
2020	6.8	S	NA	0	697.554	A	A
2020	6.8	S	NA	2	766.537	A	A
2020	6.8	S	NA	1	714.099	A	A
2020	6.8	S	NA	1	701.838	A	A
2020	6.8	S	NA	0	570.737	A	A
2020	6.8	S	NA	2	594.337	A	A
2079a	6.8	U	U	2	319.961	A	A
2079a	6.8	U	U	1	271.966	A	A
2079a	6.8	U	U	2	278.575	A	A
2079a	6.8	U	U	0	276.187	A	A
2079a	6.8	U	U	2	224.195	A	A
2079a	6.8	U	U	1	218.195	A	A
1090	4.8	S	S	4	380.067	B	B
1090	4.8	S	S	0	422.003	B	B
1090	4.8	S	S	2	291.906	B	B
1090	4.8	S	S	3	251.066	B	B
1090	4.8	S	S	2	223.163	B	B
1090	4.8	S	S	1	395.344	B	B
2110	4.8	S	U	1	301.936	B	B
2110	4.8	S	U	1	293.1	B	B
2110	4.8	S	U	2	319.155	B	B
2110	4.8	S	U	1	402.694	B	B
2110	4.8	S	U	0	307.771	B	B
2110	4.8	S	U	1	231.965	B	B
2094	4.8	U	U	1	170.881	B	B
2094	4.8	U	U	1	281.957	B	B
2094	4.8	U	U	1	169.005	B	B
2094	4.8	U	U	1	216.532	B	B
2094	4.8	U	U	0	179.236	B	B
2094	4.8	U	U	2	195.434	B	B
1045a	4.8	U	NA	1	107.004	B	B
1045a	4.8	U	NA	1	152.347	B	B
1045a	4.8	U	NA	1	156.287	B	B
1035	4.8	S	U	2	358.857	B	B
1035	4.8	S	U	0	427.746	B	B
1035	4.8	S	U	0	526.393	B	B
1035	4.8	S	U	1	423.954	B	B
1035	4.8	S	U	0	267.38	B	B
2005b	4.8	S	S	2	171.309	B	B
2005b	4.8	S	S	0	422.657	B	B
2005b	4.8	S	S	0	321.797	B	B
2005b	4.8	S	S	1	344.837	B	B
2005b	4.8	S	S	1	229.322	B	B
1090	6.8	S	S	0	704.622	C	B
1090	6.8	S	S	1	662.609	C	B
1090	6.8	S	S	0	585.72	C	B
1090	6.8	S	S	1	451.152	C	B
1090	6.8	S	S	0	393.627	C	B
1090	6.8	S	S	1	467.67	C	B
2110	6.8	S	U	1	536.406	C	B
2110	6.8	S	U	0	488.101	C	B
2110	6.8	S	U	1	782.619	C	B
2110	6.8	S	U	0	740.06	C	B
2110	6.8	S	U	3	838.668	C	B
2110	6.8	S	U	0	830.648	C	B
1045a	6.8	U	NA	1	333.925	C	B
1045a	6.8	U	NA	0	148.171	C	B
1045a	6.8	U	NA	1	298.545	C	B
1035	6.8	S	U	0	656.547	C	B
1035	6.8	S	U	1	595.966	C	B
1035	6.8	S	U	0	734.955	C	B
1035	6.8	S	U	2	712.876	C	B
1035	6.8	S	U	0	296.96	C	B
2005b	6.8	S	S	1	540.904	C	B
2005b	6.8	S	S	0	558.869	C	B
2005b	6.8	S	S	0	723.521	C	B
2005b	6.8	S	S	0	825.927	C	B
2005b	6.8	S	S	0	538.879	C	B
1032	6.8	U	S	1	381.678	D	C
1032	6.8	U	S	2	437.799	D	C
1032	6.8	U	S	1	320.642	D	C
1032	6.8	U	S	1	438.735	D	C
1032	6.8	U	S	1	499.816	D	C
1032	6.8	U	S	0	405.225	D	C
1100	6.8	U	U	2	589.262	D	C
1100	6.8	U	U	1	346.483	D	C
1100	6.8	U	U	1	564.616	D	C
1100	6.8	U	U	2	500.016	D	C
1100	6.8	U	U	1	542.16	D	C
1100	6.8	U	U	3	418.407	D	C
1056	6.8	S	U	0	714.88	D	C
1056	6.8	S	U	1	637.942	D	C
1056	6.8	S	U	0	751.093	D	C
1056	6.8	S	U	0	593.94	D	C
1056	6.8	S	U	0	652.078	D	C
1056	6.8	S	U	0	575.826	D	C
2044	6.8	S	U	0	500.813	D	C
2044	6.8	S	U	0	580.477	D	C
2044	6.8	S	U	1	520.592	D	C
2044	6.8	S	U	1	678.113	D	C
2044	6.8	S	U	0	705.026	D	C
2044	6.8	S	U	0	269.998	D	C
1041	6.8	US	U	1	684.842	D	C
1041	6.8	US	U	0	602.736	D	C
1041	6.8	US	U	1	703.087	D	C
1041	6.8	US	U	0	653.469	D	C
1041	6.8	US	U	0	486.694	D	C
1013	6.8	S	U	0	595.82	D	C
1013	6.8	S	U	0	578.288	D	C
1013	6.8	S	U	0	363.618	D	C
1013	6.8	S	U	0	322.328	D	C
1013	6.8	S	U	1	447.565	D	C
1013	6.8	S	U	0	383.412	D	C
1057	6.8	S	S	0	760.325	L	D
1057	6.8	S	S	0	815.976	L	D
1057	6.8	S	S	0	528.572	L	D
1057	6.8	S	S	0	398.438	L	D
1057	6.8	S	S	0	325.401	L	D
1074	6.8	S	U	0	718.122	L	D
1074	6.8	S	U	0	675.285	L	D
1074	6.8	S	U	1	683.707	L	D
1074	6.8	S	U	0	669.607	L	D
1074	6.8	S	U	0	467.629	L	D
1095	6.8	U	S	2	317.379	L	D
1095	6.8	U	S	2	419.896	L	D
1095	6.8	U	S	1	241.756	L	D
1095	6.8	U	S	3	271.819	L	D
1095	6.8	U	S	3	305.288	L	D
1095	6.8	U	S	1	387.785	L	D
1009	6.8	U	S	1	287.37	L	D
1009	6.8	U	S	2	362.936	L	D
1009	6.8	U	S	0	364.22	L	D
1009	6.8	U	S	0	286.139	L	D
1009	6.8	U	S	1	248.996	L	D
1009	6.8	U	S	1	272.165	L	D
1030	6.8	U	U	0	269.462	L	D
1030	6.8	U	U	0	301.821	L	D
1030	6.8	U	U	0	168.47	L	D
1030	6.8	U	U	0	329.17	L	D
1030	6.8	U	U	1	345.638	L	D
1030	6.8	U	U	1	310.559	L	D
1101	4.8	U	S	3	200.2	K	E
1101	4.8	U	S	0	186.618	K	E
1101	4.8	U	S	0	200.023	K	E
1101	4.8	U	S	0	230.557	K	E
1085	4.8	S	U	2	437.331	K	E
1085	4.8	S	U	1	423.613	K	E
1085	4.8	S	U	1	519.705	K	E
1085	4.8	S	U	2	582.827	K	E
1026	4.8	S	S	0	391.826	K	E
1026	4.8	S	S	1	332.83	K	E
1026	4.8	S	S	0	451.294	K	E
1026	4.8	S	S	0	239.766	K	E
1026	4.8	S	S	0	270.787	K	E
2025	4.8	S	NA	1	229.971	K	E
2025	4.8	S	NA	2	331.199	K	E
2025	4.8	S	NA	1	300.149	K	E
2025	4.8	S	NA	0	317.084	K	E
2025	4.8	S	NA	2	325.456	K	E
2025	4.8	S	NA	1	267.847	K	E
1063a	4.8	U	U	NA	167.229	K	E
1063a	4.8	U	U	NA	140.658	K	E
1063a	4.8	U	U	1	187.531	K	E
1063a	4.8	U	U	1	196.189	K	E
1063a	4.8	U	U	1	209.41	K	E
2064	4.8	U	S	0	206.647	K	E
2064	4.8	U	S	1	247.624	K	E
Sav	6.8	S	S	1	782.079	N	F
Sav	6.8	S	S	0	650.523	N	F
Sav	6.8	S	S	3	937.311	N	F
Sav	6.8	S	S	1	606.442	N	F
Sav	6.8	S	S	3	888.193	N	F
2113	6.8	S	NA	0	759.852	N	F
2113	6.8	S	NA	0	756.858	N	F
2113	6.8	S	NA	0	749.22	N	F
2113	6.8	S	NA	1	387.291	N	F
2113	6.8	S	NA	0	546.937	N	F
2113	6.8	S	NA	0	660.855	N	F
2016	6.8	S	S	0	597.628	N	F
2016	6.8	S	S	0	642.967	N	F
2016	6.8	S	S	0	597.179	N	F
2016	6.8	S	S	0	688.484	N	F
2016	6.8	S	S	0	727.289	N	F
2016	6.8	S	S	0	709.238	N	F
1050	6.8	S	S	1	640.801	N	F
1050	6.8	S	S	1	784.878	N	F
1050	6.8	S	S	0	342.301	N	F
1050	6.8	S	S	1	619.518	N	F
1050	6.8	S	S	1	641.559	N	F
1050	6.8	S	S	1	785.867	N	F
1016	6.8	S	S	0	933.295	N	F
1016	6.8	S	S	0	870.553	N	F
1016	6.8	S	S	0	932.118	N	F
1016	6.8	S	S	0	906.556	N	F
1016	6.8	S	S	0	947.666	N	F
2063	6.8	S	S	0	693.206	N	F
2063	6.8	S	S	0	775.445	N	F
2063	6.8	S	S	0	242.092	N	F
2063	6.8	S	S	0	706.365	N	F
2063	6.8	S	S	0	952.042	N	F
2063	6.8	S	S	0	676.559	N	F
1043	4.8	U	S	2	238.336	I	G
1043	4.8	U	S	3	198.051	I	G
1043	4.8	U	S	1	192.343	I	G
1043	4.8	U	S	2	182.315	I	G
1043	4.8	U	S	2	138.844	I	G
1043	4.8	U	S	1	246.182	I	G
2015	4.8	S	S	1	615.155	I	G
2015	4.8	S	S	2	417.652	I	G
2015	4.8	S	S	3	459.883	I	G
2015	4.8	S	S	0	319.354	I	G
2015	4.8	S	S	1	386.687	I	G
1099	4.8	U	U	0	276.418	I	G
1099	4.8	U	U	1	249.485	I	G
1099	4.8	U	U	1	232.435	I	G
1099	4.8	U	U	0	257.432	I	G
2022	4.8	S	S	1	182.552	I	G
2022	4.8	S	S	0	175.21	I	G
2022	4.8	S	S	0	113.976	I	G
2022	4.8	S	S	0	153.817	I	G
2022	4.8	S	S	0	130.55	I	G
2055	4.8	S	U	1	294.314	I	G
2055	4.8	S	U	2	390.232	I	G
2055	4.8	S	U	1	399.016	I	G
2055	4.8	S	U	1	395.681	I	G
2055	4.8	S	U	2	351.953	I	G
2055	4.8	S	U	2	369.705	I	G
2091	4.8	S	U	1	437.138	I	G
2091	4.8	S	U	1	378.869	I	G
2091	4.8	S	U	3	320.906	I	G
2091	4.8	S	U	2	400.487	I	G
2091	4.8	S	U	2	493.794	I	G
1032	4.8	U	S	0	293.329	F	C
1032	4.8	U	S	1	141.829	F	C
1032	4.8	U	S	1	354.799	F	C
1032	4.8	U	S	2	220.387	F	C
1032	4.8	U	S	1	224.171	F	C
1100	4.8	U	U	3	166.587	F	C
1100	4.8	U	U	0	132.216	F	C
1100	4.8	U	U	3	273.683	F	C
1100	4.8	U	U	1	152.448	F	C
1100	4.8	U	U	2	232.148	F	C
1100	4.8	U	U	2	224.793	F	C
1056	4.8	S	U	1	325.817	F	C
1056	4.8	S	U	2	246.334	F	C
1056	4.8	S	U	1	336.035	F	C
1056	4.8	S	U	2	397.868	F	C
1056	4.8	S	U	1	242.434	F	C
2044	4.8	S	U	2	327.803	F	C
2044	4.8	S	U	2	345.905	F	C
2044	4.8	S	U	1	431.773	F	C
1041	4.8	US	U	0	239.427	F	C
1041	4.8	US	U	0	137.837	F	C
1041	4.8	US	U	2	156.048	F	C
1041	4.8	US	U	1	183.1	F	C
1041	4.8	US	U	2	229.142	F	C
1013	4.8	S	U	2	249.629	F	C
1013	4.8	S	U	0	179.176	F	C
1013	4.8	S	U	2	239.966	F	C
1013	4.8	S	U	0	124.011	F	C
1013	4.8	S	U	1	182.751	F	C
1059a	4.8	U	S	2	164.426	M	H
1059a	4.8	U	S	2	227.192	M	H
1059a	4.8	U	S	2	98.595	M	H
1059a	4.8	U	S	NA	87.383	M	H
1039	4.8	U	S	2	187.655	M	H
1039	4.8	U	S	2	116.088	M	H
1039	4.8	U	S	3	180.123	M	H
1039	4.8	U	S	3	164.438	M	H
1039	4.8	U	S	1	255.508	M	H
1039	4.8	U	S	1	206.791	M	H
2022a	4.8	U	S	1	159.961	M	H
2022a	4.8	U	S	1	84.389	M	H
2022a	4.8	U	S	1	123.308	M	H
2022a	4.8	U	S	1	162.975	M	H
1089a	4.8	U	S	2	267.357	M	H
1089a	4.8	U	S	NA	208.04	M	H
1089a	4.8	U	S	1	205.911	M	H
1089a	4.8	U	S	2	179.462	M	H
1089a	4.8	U	S	3	243.989	M	H
1073b	4.8	U	S	NA	136.801	M	H
1073b	4.8	U	S	1	187.474	M	H
1073b	4.8	U	S	2	199.568	M	H
1073b	4.8	U	S	2	219.167	M	H
1073b	4.8	U	S	2	188.875	M	H
1027	4.8	U	S	2	199.766	M	H
1027	4.8	U	S	2	225.068	M	H
1027	4.8	U	S	2	184.186	M	H
1027	4.8	U	S	2	193.964	M	H
1027	4.8	U	S	1	171.505	M	H
1057	4.8	S	S	0	302.374	P	D
1057	4.8	S	S	1	359.679	P	D
1074	4.8	S	U	2	291.636	P	D
1074	4.8	S	U	2	282.556	P	D
1074	4.8	S	U	0	216.021	P	D
1074	4.8	S	U	2	285.694	P	D
1074	4.8	S	U	1	189.363	P	D
1074	4.8	S	U	1	238.062	P	D
1095	4.8	U	S	1	164.14	P	D
1095	4.8	U	S	NA	142.205	P	D
1095	4.8	U	S	2	155.269	P	D
1095	4.8	U	S	1	226.477	P	D
1095	4.8	U	S	1	186.352	P	D
1095	4.8	U	S	1	187.918	P	D
1009	4.8	U	S	3	205.303	P	D
1009	4.8	U	S	2	249.186	P	D
1009	4.8	U	S	3	221.713	P	D
1009	4.8	U	S	2	155.216	P	D
1009	4.8	U	S	2	225.053	P	D
1009	4.8	U	S	2	182.109	P	D
1030	4.8	U	U	1	139.287	P	D
1030	4.8	U	U	1	148.349	P	D
1030	4.8	U	U	1	134.184	P	D
1030	4.8	U	U	0	118.757	P	D
1030	4.8	U	U	2	174.202	P	D
1030	4.8	U	U	1	189.558	P	D
1021	6.8	U	U	1	200.094	Q	I
1021	6.8	U	U	2	334.288	Q	I
1021	6.8	U	U	2	250.821	Q	I
1021	6.8	U	U	1	303.908	Q	I
1021	6.8	U	U	1	249.163	Q	I
1021	6.8	U	U	1	276.982	Q	I
2005a	6.8	S	S	0	749.249	Q	I
2005a	6.8	S	S	0	737.222	Q	I
2005a	6.8	S	S	0	787.653	Q	I
2005a	6.8	S	S	0	682.967	Q	I
2005a	6.8	S	S	0	312.556	Q	I
2005a	6.8	S	S	0	670.207	Q	I
1003	6.8	U	S	0	496.046	Q	I
1003	6.8	U	S	1	617.019	Q	I
1003	6.8	U	S	0	423.469	Q	I
1003	6.8	U	S	0	585.754	Q	I
1003	6.8	U	S	1	544.156	Q	I
1003	6.8	U	S	0	525.59	Q	I
1001	6.8	U	S	0	187.725	Q	I
1001	6.8	U	S	1	298.029	Q	I
1001	6.8	U	S	0	208.123	Q	I
1001	6.8	U	S	0	149.226	Q	I
1017	6.8	U	S	1	392.655	Q	I
1017	6.8	U	S	1	282.596	Q	I
1017	6.8	U	S	2	298.757	Q	I
1017	6.8	U	S	2	309.984	Q	I
1017	6.8	U	S	3	188.942	Q	I
1017	6.8	U	S	1	259.285	Q	I
1089b	6.8	U	S	2	444.813	Q	I
1089b	6.8	U	S	2	243.811	Q	I
1089b	6.8	U	S	1	377.196	Q	I
1089b	6.8	U	S	2	430.572	Q	I
1089b	6.8	U	S	2	530.251	Q	I
1089b	6.8	U	S	1	468.81	Q	I
1059a	6.8	U	S	1	944.877	R	H
1059a	6.8	U	S	1	268.824	R	H
1059a	6.8	U	S	1	308.078	R	H
1059a	6.8	U	S	2	389.672	R	H
1059a	6.8	U	S	2	412.779	R	H
1039	6.8	U	S	1	293.716	R	H
1039	6.8	U	S	1	400.243	R	H
1039	6.8	U	S	1	385.151	R	H
1039	6.8	U	S	2	359.542	R	H
1039	6.8	U	S	1	337.46	R	H
1039	6.8	U	S	2	370.284	R	H
2022a	6.8	U	S	0	373.687	R	H
2022a	6.8	U	S	0	321.998	R	H
2022a	6.8	U	S	0	402.882	R	H
2022a	6.8	U	S	1	375.397	R	H
2022a	6.8	U	S	1	469.804	R	H
1089a	6.8	U	S	2	502.217	R	H
1089a	6.8	U	S	2	499.767	R	H
1089a	6.8	U	S	2	511.679	R	H
1089a	6.8	U	S	1	536.614	R	H
1089a	6.8	U	S	1	459.295	R	H
1089a	6.8	U	S	2	585.808	R	H
1073b	6.8	U	S	NA	296.724	R	H
1073b	6.8	U	S	1	371.391	R	H
1073b	6.8	U	S	1	368.027	R	H
1073b	6.8	U	S	1	300.553	R	H
1073b	6.8	U	S	1	462.535	R	H
1027	6.8	U	S	1	347.517	R	H
1027	6.8	U	S	1	357.397	R	H
1027	6.8	U	S	0	353.915	R	H
1027	6.8	U	S	1	460.964	R	H
1027	6.8	U	S	1	458.419	R	H
1027	6.8	U	S	1	409.982	R	H
Uk	4.8	U	U	0	358.835	S	A
Uk	4.8	U	U	2	227.416	S	A
Uk	4.8	U	U	1	284.215	S	A
Uk	4.8	U	U	3	222.327	S	A
Uk	4.8	U	U	NA	146.256	S	A
Uk	4.8	U	U	NA	496.832	S	A
2102a	4.8	U	U	1	159.949	S	A
2102a	4.8	U	U	1	161.6	S	A
2102a	4.8	U	U	3	161.54	S	A
2102a	4.8	U	U	2	112.568	S	A
2102a	4.8	U	U	3	170.194	S	A
1075	4.8	S	S	2	289.9	S	A
1075	4.8	S	S	2	349.729	S	A
1075	4.8	S	S	2	277.684	S	A
1075	4.8	S	S	1	411.511	S	A
1075	4.8	S	S	2	364.81	S	A
1061a	4.8	U	U	0	246.096	S	A
1061a	4.8	U	U	0	241.135	S	A
1061a	4.8	U	U	2	213.087	S	A
1061a	4.8	U	U	NA	136.45	S	A
1061a	4.8	U	U	2	131.295	S	A
2020	4.8	S	NA	1	532.724	S	A
2020	4.8	S	NA	3	253.787	S	A
2020	4.8	S	NA	3	387.739	S	A
2020	4.8	S	NA	2	359.406	S	A
2020	4.8	S	NA	2	405.088	S	A
2079a	4.8	U	U	1	122.86	S	A
2079a	4.8	U	U	2	176.663	S	A
2079a	4.8	U	U	2	150.322	S	A
2079a	4.8	U	U	NA	130.021	S	A
2079a	4.8	U	U	3	165.324	S	A
2079a	4.8	U	U	NA	133.333	S	A
1101	6.8	U	S	0	249.083	T	E
1101	6.8	U	S	1	399.006	T	E
1101	6.8	U	S	0	284.643	T	E
1101	6.8	U	S	2	381.941	T	E
1085	6.8	S	U	0	653.4	T	E
1085	6.8	S	U	0	550.498	T	E
1085	6.8	S	U	0	569.296	T	E
1085	6.8	S	U	1	552.067	T	E
1085	6.8	S	U	0	745.937	T	E
1026	6.8	S	S	0	684.725	T	E
1026	6.8	S	S	1	787.891	T	E
1026	6.8	S	S	1	619.953	T	E
1026	6.8	S	S	0	527.108	T	E
1026	6.8	S	S	0	861.914	T	E
1026	6.8	S	S	0	694.31	T	E
2025	6.8	S	NA	1	673.354	T	E
2025	6.8	S	NA	1	686.849	T	E
2025	6.8	S	NA	0	522.791	T	E
2025	6.8	S	NA	1	566.313	T	E
2025	6.8	S	NA	1	599.525	T	E
2025	6.8	S	NA	1	615.547	T	E
1063a	6.8	U	U	1	266.718	T	E
1063a	6.8	U	U	1	269.23	T	E
1063a	6.8	U	U	2	155.803	T	E
1063a	6.8	U	U	1	310.368	T	E
1063a	6.8	U	U	2	386.389	T	E
1063a	6.8	U	U	2	204.449	T	E
2064	6.8	U	S	0	304.549	T	E
2064	6.8	U	S	0	340.563	T	E
2064	6.8	U	S	0	238.196	T	E
2033b	4.8	U	NA	3	212.27	U	J
2033b	4.8	U	NA	2	119.611	U	J
2033b	4.8	U	NA	3	185.742	U	J
2033b	4.8	U	NA	3	194.307	U	J
2033b	4.8	U	NA	3	75.8	U	J
1042	4.8	S	U	2	377.988	U	J
1042	4.8	S	U	2	367.575	U	J
1042	4.8	S	U	2	438.21	U	J
1042	4.8	S	U	1	369.686	U	J
1042	4.8	S	U	2	358.339	U	J
1042	4.8	S	U	2	440.851	U	J
1012	4.8	U	U	1	108.932	U	J
1012	4.8	U	U	3	173.693	U	J
1012	4.8	U	U	3	183.19	U	J
1012	4.8	U	U	1	212.732	U	J
1012	4.8	U	U	1	156.74	U	J
1069a	4.8	U	U	3	163.305	U	J
1069a	4.8	U	U	3	207.523	U	J
1069a	4.8	U	U	2	250.468	U	J
1069a	4.8	U	U	2	273.604	U	J
1069a	4.8	U	U	2	223.807	U	J
1069a	4.8	U	U	2	203.019	U	J
1062	4.8	S	U	2	294.765	U	J
1062	4.8	S	U	3	259.018	U	J
1062	4.8	S	U	2	340.315	U	J
1062	4.8	S	U	2	323.108	U	J
1062	4.8	S	U	2	372.864	U	J
1048b	4.8	U	S	2	147.486	U	J
1048b	4.8	U	S	2	111.128	U	J
1048b	4.8	U	S	1	94.441	U	J
1048b	4.8	U	S	2	103.108	U	J
1048b	4.8	U	S	1	157.556	U	J
1048b	4.8	U	S	3	167.885	U	J
1064b	6.8	U	U	1	287.256	V	K
1064b	6.8	U	U	1	241.061	V	K
1064b	6.8	U	U	1	64.515	V	K
1064b	6.8	U	U	1	344.288	V	K
1064b	6.8	U	U	2	302.76	V	K
1033	6.8	U	S	2	471.696	V	K
1033	6.8	U	S	1	444.841	V	K
1033	6.8	U	S	2	385.589	V	K
1033	6.8	U	S	1	341.091	V	K
1033	6.8	U	S	2	413.444	V	K
1033	6.8	U	S	1	375.303	V	K
2129	6.8	S	U	0	717.948	V	K
2129	6.8	S	U	1	612.275	V	K
2129	6.8	S	U	0	357.946	V	K
2129	6.8	S	U	1	582.617	V	K
2129	6.8	S	U	0	821.895	V	K
2129	6.8	S	U	0	691.97	V	K
1015	6.8	U	S	1	248.544	V	K
1015	6.8	U	S	0	549.254	V	K
1015	6.8	U	S	1	268.152	V	K
1015	6.8	U	S	2	367.177	V	K
1015	6.8	U	S	1	355.457	V	K
1015	6.8	U	S	2	258.258	V	K
2087	6.8	S	NA	0	470.039	V	K
2087	6.8	S	NA	1	513.198	V	K
2087	6.8	S	NA	0	374.446	V	K
2087	6.8	S	NA	1	679.321	V	K
2087	6.8	S	NA	0	591.04	V	K
2029b	6.8	U	S	1	391.054	V	K
2029b	6.8	U	S	0	549.391	V	K
2029b	6.8	U	S	0	450.393	V	K
2029b	6.8	U	S	0	372.709	V	K
2029b	6.8	U	S	0	227.656	V	K
2029b	6.8	U	S	0	264.445	V	K
1064b	4.8	U	U	2	136.865	W	K
1064b	4.8	U	U	1	206.476	W	K
1064b	4.8	U	U	1	207.854	W	K
1064b	4.8	U	U	1	250.323	W	K
1064b	4.8	U	U	2	197.427	W	K
1033	4.8	U	S	NA	140.819	W	K
1033	4.8	U	S	NA	264.219	W	K
1033	4.8	U	S	1	164.806	W	K
1033	4.8	U	S	3	163.022	W	K
1033	4.8	U	S	1	238.897	W	K
2129	4.8	S	U	1	429.996	W	K
2129	4.8	S	U	3	428.484	W	K
2129	4.8	S	U	1	469.747	W	K
2129	4.8	S	U	1	408.243	W	K
2129	4.8	S	U	1	420.01	W	K
2129	4.8	S	U	1	444.259	W	K
1015	4.8	U	S	3	264.563	W	K
1015	4.8	U	S	2	236.984	W	K
1015	4.8	U	S	3	359.661	W	K
1015	4.8	U	S	1	208.166	W	K
1015	4.8	U	S	3	285.568	W	K
1015	4.8	U	S	2	176.818	W	K
2087	4.8	S	NA	2	233.241	W	K
2087	4.8	S	NA	2	169.373	W	K
2087	4.8	S	NA	2	189.04	W	K
2087	4.8	S	NA	3	235.456	W	K
2029b	4.8	U	S	0	111.682	W	K
2029b	4.8	U	S	2	138.718	W	K
2029b	4.8	U	S	1	98.167	W	K
2029b	4.8	U	S	2	111.361	W	K
2029b	4.8	U	S	1	127.555	W	K
1037	6.8	S	U	1	605.619	X	L
1037	6.8	S	U	0	758.255	X	L
1037	6.8	S	U	0	644.349	X	L
1021a	6.8	NA	S	0	398.584	X	L
1021a	6.8	NA	S	0	410.7	X	L
1021a	6.8	NA	S	1	417.286	X	L
1021a	6.8	NA	S	0	347.923	X	L
1021a	6.8	NA	S	2	352.478	X	L
1021a	6.8	NA	S	2	403.48	X	L
1004	6.8	U	U	0	452.697	X	L
1004	6.8	U	U	1	419.533	X	L
1004	6.8	U	U	1	498.156	X	L
1004	6.8	U	U	1	679.282	X	L
1004	6.8	U	U	0	449.266	X	L
1048	6.8	U	U	0	623.868	X	L
1048	6.8	U	U	0	598.891	X	L
1048	6.8	U	U	1	828.871	X	L
1048	6.8	U	U	2	806.932	X	L
1048	6.8	U	U	1	953.751	X	L
1048	6.8	U	U	0	635.236	X	L
1005	6.8	U	U	0	449.326	X	L
1005	6.8	U	U	0	385.107	X	L
1005	6.8	U	U	0	358.833	X	L
1005	6.8	U	U	0	232.492	X	L
1005	6.8	U	U	1	327.867	X	L
2024	6.8	S	S	0	682.427	X	L
2024	6.8	S	S	0	520.556	X	L
2024	6.8	S	S	1	700.299	X	L
2024	6.8	S	S	0	674.919	X	L
2024	6.8	S	S	0	650.713	X	L
2024	6.8	S	S	2	531.944	X	L
2108	4.8	S	U	3	501.375	Y	M
2108	4.8	S	U	2	383.588	Y	M
2108	4.8	S	U	2	267.889	Y	M
2108	4.8	S	U	2	391.886	Y	M
2108	4.8	S	U	1	429.576	Y	M
1002	4.8	U	U	0	85.451	Y	M
1002	4.8	U	U	1	120.29	Y	M
1002	4.8	U	U	0	113.591	Y	M
1002	4.8	U	U	2	125.216	Y	M
1024	4.8	U	S	2	181.659	Y	M
1024	4.8	U	S	2	144.915	Y	M
1024	4.8	U	S	2	162.951	Y	M
1024	4.8	U	S	3	256.845	Y	M
1024	4.8	U	S	2	123.484	Y	M
1024	4.8	U	S	2	156.781	Y	M
2126	4.8	S	U	2	368.445	Y	M
2126	4.8	S	U	NA	229.976	Y	M
2126	4.8	S	U	2	191.435	Y	M
2126	4.8	S	U	2	326.184	Y	M
2126	4.8	S	U	1	217.988	Y	M
2126	4.8	S	U	1	285.465	Y	M
2021	4.8	U	S	2	178.803	Y	M
2021	4.8	U	S	2	174.036	Y	M
2021	4.8	U	S	3	260.576	Y	M
2021	4.8	U	S	2	228.26	Y	M
2021	4.8	U	S	2	177.47	Y	M
2021	4.8	U	S	2	258.633	Y	M
1023	4.8	U	NA	2	214.75	Y	M
1023	4.8	U	NA	2	57.539	Y	M
1023	4.8	U	NA	1	94.254	Y	M
1023	4.8	U	NA	0	128.034	Y	M
2033b	6.8	U	NA	2	430.264	Z	J
2033b	6.8	U	NA	0	241.839	Z	J
2033b	6.8	U	NA	2	329.953	Z	J
2033b	6.8	U	NA	1	568.467	Z	J
2033b	6.8	U	NA	0	449.922	Z	J
1042	6.8	S	U	2	714.592	Z	J
1042	6.8	S	U	0	663.199	Z	J
1042	6.8	S	U	0	332.079	Z	J
1042	6.8	S	U	1	490.952	Z	J
1042	6.8	S	U	0	612.323	Z	J
1042	6.8	S	U	0	588.663	Z	J
1012	6.8	U	U	0	267.909	Z	J
1012	6.8	U	U	0	159.67	Z	J
1012	6.8	U	U	0	336.634	Z	J
1012	6.8	U	U	0	229.035	Z	J
1012	6.8	U	U	0	256.01	Z	J
1069a	6.8	U	U	2	353.338	Z	J
1069a	6.8	U	U	2	475.805	Z	J
1069a	6.8	U	U	1	283.406	Z	J
1069a	6.8	U	U	1	488.012	Z	J
1069a	6.8	U	U	1	540.816	Z	J
1062	6.8	S	U	1	518.562	Z	J
1062	6.8	S	U	1	667.27	Z	J
1062	6.8	S	U	1	934.479	Z	J
1062	6.8	S	U	0	734.308	Z	J
1048b	6.8	U	S	NA	221.913	Z	J
1048b	6.8	U	S	0	326.721	Z	J
1048b	6.8	U	S	2	275.717	Z	J
1048b	6.8	U	S	0	367.378	Z	J
1048b	6.8	U	S	0	267.173	Z	J
1048b	6.8	U	S	1	262.492	Z	J
1043	6.8	U	S	2	175.448	E	G
1043	6.8	U	S	2	379.102	E	G
1043	6.8	U	S	1	324.721	E	G
1043	6.8	U	S	2	451.664	E	G
1043	6.8	U	S	1	474.715	E	G
1043	6.8	U	S	2	480.515	E	G
2015	6.8	S	S	0	668.086	E	G
2015	6.8	S	S	0	851.209	E	G
2015	6.8	S	S	0	729.676	E	G
2015	6.8	S	S	1	754.877	E	G
2015	6.8	S	S	0	758.347	E	G
2015	6.8	S	S	1	925.531	E	G
1099	6.8	U	U	1	508.741	E	G
1099	6.8	U	U	0	335.635	E	G
1099	6.8	U	U	0	514.958	E	G
1099	6.8	U	U	0	306.972	E	G
1099	6.8	U	U	1	429.845	E	G
1099	6.8	U	U	0	518.815	E	G
2022	6.8	S	S	1	325.718	E	G
2022	6.8	S	S	0	321.584	E	G
2022	6.8	S	S	0	289.641	E	G
2022	6.8	S	S	1	347.189	E	G
2022	6.8	S	S	0	403.346	E	G
2022	6.8	S	S	0	182.683	E	G
2055	6.8	S	U	0	774.215	E	G
2055	6.8	S	U	0	553.85	E	G
2055	6.8	S	U	1	632.174	E	G
2055	6.8	S	U	0	517.277	E	G
2055	6.8	S	U	1	610.536	E	G
2055	6.8	S	U	0	601.663	E	G
2091	6.8	S	U	0	698.852	E	G
2091	6.8	S	U	1	442.514	E	G
2091	6.8	S	U	0	629.944	E	G
2091	6.8	S	U	1	800.478	E	G
2091	6.8	S	U	0	638.418	E	G
2091	6.8	S	U	1	788.936	E	G
Sav	4.8	S	S	2	241.842	G	F
Sav	4.8	S	S	3	376.018	G	F
Sav	4.8	S	S	1	352.161	G	F
Sav	4.8	S	S	1	293.513	G	F
Sav	4.8	S	S	0	196.847	G	F
2113	4.8	S	NA	2	212.06	G	F
2113	4.8	S	NA	2	309.981	G	F
2113	4.8	S	NA	1	419.652	G	F
2113	4.8	S	NA	1	362.866	G	F
2113	4.8	S	NA	1	243.487	G	F
2113	4.8	S	NA	2	301.177	G	F
2016	4.8	S	S	2	244.64	G	F
2016	4.8	S	S	1	180.71	G	F
2016	4.8	S	S	2	279.907	G	F
2016	4.8	S	S	2	223.269	G	F
2016	4.8	S	S	1	375.353	G	F
2016	4.8	S	S	2	302.979	G	F
1050	4.8	S	S	1	260.484	G	F
1050	4.8	S	S	2	466.776	G	F
1050	4.8	S	S	1	295.297	G	F
1050	4.8	S	S	2	297.991	G	F
1016	4.8	S	S	1	276.264	G	F
1016	4.8	S	S	3	344.439	G	F
1016	4.8	S	S	1	215.989	G	F
1016	4.8	S	S	3	369.432	G	F
1016	4.8	S	S	2	298.097	G	F
1016	4.8	S	S	2	297.341	G	F
2063	4.8	S	S	2	244.99	G	F
2063	4.8	S	S	1	165.947	G	F
2063	4.8	S	S	0	171.688	G	F
2063	4.8	S	S	3	305.747	G	F
2108	6.8	S	U	0	682.984	H	M
2108	6.8	S	U	0	787.029	H	M
2108	6.8	S	U	0	659.221	H	M
2108	6.8	S	U	0	292.403	H	M
2108	6.8	S	U	0	728.604	H	M
1002	6.8	U	U	0	308.364	H	M
1002	6.8	U	U	0	273.485	H	M
1002	6.8	U	U	0	354.172	H	M
1002	6.8	U	U	0	283.892	H	M
1002	6.8	U	U	2	388.768	H	M
1024	6.8	U	S	2	383.028	H	M
1024	6.8	U	S	0	529.356	H	M
1024	6.8	U	S	2	257.09	H	M
1024	6.8	U	S	1	338.751	H	M
1024	6.8	U	S	1	423.448	H	M
2126	6.8	S	U	0	234.971	H	M	contaminant
2126	6.8	S	U	1	310.116	H	M	contaminant
2021	6.8	U	S	1	367.161	H	M	contaminant
2021	6.8	U	S	1	255.839	H	M	contaminant
2021	6.8	U	S	0	420.466	H	M	contaminant
2021	6.8	U	S	1	407.356	H	M	contaminant
1023	6.8	U	NA	0	236.848	H	M	contaminant
1023	6.8	U	NA	0	559.487	H	M	contaminant
1023	6.8	U	NA	1	353.084	H	M	contaminant
1021	4.8	U	U	0	150.267	J	I
1021	4.8	U	U	1	88.737	J	I
1021	4.8	U	U	1	226.292	J	I
1021	4.8	U	U	2	195.702	J	I
1021	4.8	U	U	1	170.222	J	I
2005a	4.8	S	S	0	253.147	J	I
2005a	4.8	S	S	0	760.538	J	I
2005a	4.8	S	S	0	221.583	J	I
2005a	4.8	S	S	2	376.497	J	I
2005a	4.8	S	S	2	287.174	J	I
2005a	4.8	S	S	0	263.477	J	I
1003	4.8	U	S	2	147.746	J	I
1003	4.8	U	S	2	124.958	J	I
1003	4.8	U	S	2	157.166	J	I
1003	4.8	U	S	1	199.255	J	I
1003	4.8	U	S	2	175.119	J	I
1003	4.8	U	S	3	198.272	J	I
1001	4.8	U	S	0	96.915	J	I	germination
1001	4.8	U	S	0	119.824	J	I	germination
1001	4.8	U	S	2	146.771	J	I	germination
1017	4.8	U	S	NA	89.837	J	I
1017	4.8	U	S	0	173.219	J	I
1017	4.8	U	S	1	97.256	J	I
1017	4.8	U	S	1	198.509	J	I
1017	4.8	U	S	3	128.24	J	I
1017	4.8	U	S	2	161.745	J	I
1089b	4.8	U	S	1	134.538	J	I
1089b	4.8	U	S	1	308.542	J	I
1089b	4.8	U	S	0	169.282	J	I
1089b	4.8	U	S	2	274.325	J	I
1089b	4.8	U	S	3	257.363	J	I
1037	4.8	S	U	2	280.817	AA	L
1037	4.8	S	U	0	316.755	AA	L
1037	4.8	S	U	1	384.758	AA	L
1037	4.8	S	U	1	200.941	AA	L
1037	4.8	S	U	2	280.325	AA	L
1021a	4.8	NA	S	2	197.44	AA	L
1021a	4.8	NA	S	2	184.105	AA	L
1021a	4.8	NA	S	3	173.738	AA	L
1021a	4.8	NA	S	3	196.318	AA	L
1021a	4.8	NA	S	1	134.862	AA	L
1021a	4.8	NA	S	2	222.054	AA	L
1004	4.8	U	U	1	239.502	AA	L
1004	4.8	U	U	1	140.142	AA	L
1004	4.8	U	U	2	294.63	AA	L
1004	4.8	U	U	0	256.433	AA	L
1004	4.8	U	U	1	136.625	AA	L
1004	4.8	U	U	0	120.204	AA	L
1048	4.8	U	U	2	513.181	AA	L
1048	4.8	U	U	2	291.409	AA	L
1048	4.8	U	U	0	204.294	AA	L
1048	4.8	U	U	0	213.967	AA	L
1048	4.8	U	U	1	478.593	AA	L
1005	4.8	U	U	2	149.298	AA	L
1005	4.8	U	U	1	201.604	AA	L
1005	4.8	U	U	0	168.912	AA	L
1005	4.8	U	U	1	153.734	AA	L
1005	4.8	U	U	NA	127.82	AA	L
2024	4.8	S	S	1	354.787	AA	L
2024	4.8	S	S	1	325.608	AA	L
2024	4.8	S	S	1	336.831	AA	L
2024	4.8	S	S	2	196.445	AA	L
2024	4.8	S	S	1	392.928	AA	L
2024	4.8	S	S	3	432.496	AA	L
1010	6.8	S	S	1	692.932	BB	N
1010	6.8	S	S	1	598.714	BB	N
1010	6.8	S	S	1	620.066	BB	N
1010	6.8	S	S	2	636.224	BB	N
1010	6.8	S	S	0	542.045	BB	N
1010	6.8	S	S	1	628.072	BB	N
1066	6.8	S	S	0	714.083	BB	N
1066	6.8	S	S	0	789.032	BB	N
1066	6.8	S	S	0	734.657	BB	N
1066	6.8	S	S	0	622.196	BB	N
1066	6.8	S	S	1	600.305	BB	N
1014	6.8	S	U	0	425.331	BB	N
1014	6.8	S	U	0	538.105	BB	N
1014	6.8	S	U	1	552.316	BB	N
1014	6.8	S	U	0	525.926	BB	N
1014	6.8	S	U	1	633.541	BB	N
2097	6.8	S	S	0	373.649	BB	N
2097	6.8	S	S	0	546.702	BB	N
2097	6.8	S	S	2	542.884	BB	N
2097	6.8	S	S	1	613.303	BB	N
2097	6.8	S	S	0	371.014	BB	N
2054	6.8	S	NA	0	616.7	BB	N
2054	6.8	S	NA	1	752.755	BB	N
2054	6.8	S	NA	0	780.01	BB	N
2054	6.8	S	NA	0	755.121	BB	N
2054	6.8	S	NA	0	842.523	BB	N
2054	6.8	S	NA	0	806.475	BB	N
1010	4.8	S	S	2	286.453	CC	N
1010	4.8	S	S	2	157.721	CC	N
1010	4.8	S	S	2	235.227	CC	N
1010	4.8	S	S	1	256.609	CC	N
1010	4.8	S	S	2	212.818	CC	N
1010	4.8	S	S	1	303.822	CC	N
1066	4.8	S	S	2	331.345	CC	N
1066	4.8	S	S	1	208.828	CC	N
1066	4.8	S	S	0	124.503	CC	N
1066	4.8	S	S	2	290.02	CC	N
1066	4.8	S	S	2	279.477	CC	N
1066	4.8	S	S	1	278.908	CC	N
1014	4.8	S	U	3	457.434	CC	N
1014	4.8	S	U	2	425.062	CC	N
1014	4.8	S	U	2	519.217	CC	N
1014	4.8	S	U	1	255.226	CC	N
1014	4.8	S	U	1	368.476	CC	N
1014	4.8	S	U	2	187.468	CC	N
2097	4.8	S	S	2	158.34	CC	N
2097	4.8	S	S	2	171.839	CC	N
2097	4.8	S	S	2	255.317	CC	N
2097	4.8	S	S	1	403.738	CC	N
2097	4.8	S	S	NA	77.425	CC	N
2054	4.8	S	NA	2	417.129	CC	N
2054	4.8	S	NA	2	452.454	CC	N
2054	4.8	S	NA	1	303.906	CC	N
2054	4.8	S	NA	1	365.537	CC	N
